# Supplementary material for: 2,2-Diphenyl-4-(piperidin-1-yl)butanamide
Source: Acta Crystallogr Sect E Struct Rep Online. 2011 Jun 25;67(Pt 7):o1827. doi: 10.1107/S1600536811024585 (PMC3151741; doi:10.1107/S1600536811024585)
Supplement: Supplementary file 2 [file e-67-o1827-Isup2.hkl]

# 
# h,k,l, Fc-squared, Fo-squared, sigma(Fo-squared) and status flag 
# 
data_I
_shelx_title ' hsy1064a in Pca2(1)' 
_shelx_refln_list_code          4 
_shelx_F_calc_maximum      174.05 
_exptl_crystal_F_000       696.00 
_reflns_d_resolution_high  0.7303 
 
loop_ 
 _symmetry_equiv_pos_as_xyz 
 'x, y, z' 
 '-x, -y, z+1/2' 
 'x+1/2, -y, z' 
 '-x+1/2, y, z+1/2' 
 
_cell_length_a    18.1070 
_cell_length_b    10.3025 
_cell_length_c     9.6150 
_cell_angle_alpha  90.000 
_cell_angle_beta   90.000 
_cell_angle_gamma  90.000 
 
_shelx_F_squared_multiplier     1.000 
 
loop_ 
 _refln_index_h 
 _refln_index_k 
 _refln_index_l 
 _refln_F_squared_calc 
 _refln_F_squared_meas 
 _refln_F_squared_sigma 
 _refln_observed_status 
   2   0 -13       89.67       93.13      5.39 o 
   1   1 -13       10.81       10.18      1.79 o 
   2   1 -13       17.96       23.97      2.40 o 
   3   1 -13       42.55       48.50      5.54 o 
   1   2 -13        6.90        5.64      1.36 o 
   0   0 -12       48.36       56.60      4.19 o 
   2   0 -12       95.02      103.17      5.84 o 
   4   0 -12      244.51      265.72      4.89 o 
   6   0 -12       56.62       63.65      3.29 o 
   8   0 -12       91.46       99.73      3.81 o 
  10   0 -12        0.83        1.50      1.27 o 
   0   1 -12        3.53        4.19      2.10 o 
   1   1 -12       17.77       16.65      1.91 o 
   2   1 -12       11.76       15.09      2.10 o 
   3   1 -12        3.72        5.69      1.21 o 
   4   1 -12       26.11       30.24      1.82 o 
   5   1 -12      120.57      131.14      2.70 o 
   6   1 -12        0.77        2.32      0.79 o 
   7   1 -12       53.66       59.29      1.87 o 
   8   1 -12        2.70        3.76      1.58 o 
   9   1 -12       28.36       27.13      1.73 o 
  10   1 -12       26.47       28.76      1.90 o 
   0   2 -12        6.16        3.89      1.80 o 
   1   2 -12       23.56       21.44      1.91 o 
   2   2 -12        9.49        9.25      1.58 o 
   3   2 -12        0.67        1.39      1.20 o 
   4   2 -12        0.32       -0.30      1.27 o 
   5   2 -12       52.86       50.80      2.19 o 
   6   2 -12        2.98        2.25      0.85 o 
   7   2 -12       13.11       11.43      1.44 o 
   8   2 -12       26.46       26.59      1.49 o 
   9   2 -12        7.95        8.37      1.05 o 
   0   3 -12       22.08       22.46      2.99 o 
   1   3 -12        1.45       -1.27      1.27 o 
   2   3 -12        4.00        3.24      1.15 o 
   3   3 -12        5.29        5.56      1.95 o 
   4   3 -12       22.15       22.96      1.91 o 
   5   3 -12       31.05       26.52      2.12 o 
   6   3 -12        5.62        5.25      1.27 o 
   7   3 -12        0.57       -0.30      0.97 o 
   8   3 -12        2.87        2.92      1.04 o 
   0   4 -12       12.88       11.98      2.10 o 
   1   4 -12       16.02       13.48      1.69 o 
   2   4 -12        6.88        6.17      1.48 o 
   3   4 -12        1.04        1.20      1.27 o 
   4   4 -12        7.45        8.66      1.58 o 
   5   4 -12       19.00       20.10      1.91 o 
   6   4 -12        2.75        0.32      2.25 o 
   7   4 -12        8.97        5.71      1.80 o 
   0   5 -12       74.39       83.55      5.09 o 
   1   5 -12       35.68       38.76      6.44 o 
   2   5 -12        8.11        7.41      1.80 o 
   3   5 -12        2.78        3.73      1.36 o 
   4   5 -12       19.06       22.85      2.99 o 
   5   5 -12       31.97       35.69      4.64 o 
   2   0 -11      192.67      204.89      5.08 o 
   4   0 -11       35.09       36.39      1.84 o 
   6   0 -11       19.56       19.28      1.95 o 
   8   0 -11       84.11       82.79      3.28 o 
  10   0 -11        2.33        2.59      1.20 o 
  12   0 -11       13.71       15.22      1.79 o 
   1   1 -11       34.92       37.73      1.64 o 
   2   1 -11       41.10       40.66      1.67 o 
   3   1 -11       17.95       17.04      1.22 o 
   4   1 -11      104.01       99.52      2.25 o 
   5   1 -11       14.66       14.65      0.98 o 
   6   1 -11       30.70       30.58      1.33 o 
   7   1 -11       27.33       27.56      1.28 o 
   8   1 -11        5.38        4.25      0.81 o 
   9   1 -11       33.45       36.62      1.65 o 
  10   1 -11       32.53       35.16      1.61 o 
  11   1 -11       11.35       10.18      1.26 o 
  12   1 -11        2.10        2.60      1.04 o 
  13   1 -11       26.88       28.43      1.78 o 
   1   2 -11        4.15        3.19      1.15 o 
   2   2 -11       10.20       11.47      1.25 o 
   3   2 -11       18.24       20.05      1.41 o 
   4   2 -11        7.07        8.37      0.90 o 
   5   2 -11       46.69       48.01      1.71 o 
   6   2 -11       24.13       26.99      1.37 o 
   7   2 -11       20.29       21.78      1.30 o 
   8   2 -11        4.56        5.66      1.04 o 
   9   2 -11      127.72      137.12      2.99 o 
  10   2 -11       20.83       24.86      1.60 o 
  11   2 -11        8.47       11.70      1.35 o 
  12   2 -11       26.26       27.62      1.78 o 
  13   2 -11        7.20        7.27      1.14 o 
   1   3 -11        5.77        5.24      1.50 o 
   2   3 -11       17.17       14.02      1.58 o 
   3   3 -11        0.00        0.52      1.15 o 
   4   3 -11       10.01       11.02      1.95 o 
   5   3 -11        6.97        5.58      0.91 o 
   6   3 -11       13.01       14.48      1.06 o 
   7   3 -11        7.56        6.93      0.95 o 
   8   3 -11       32.06       37.78      1.65 o 
   9   3 -11       23.87       25.00      1.38 o 
  10   3 -11        1.48        2.30      0.81 o 
  11   3 -11        1.43        3.04      1.01 o 
  12   3 -11       17.48       17.95      1.54 o 
   1   4 -11        4.14        2.10      1.06 o 
   2   4 -11       32.50       31.30      2.12 o 
   3   4 -11       18.73       17.53      1.69 o 
   4   4 -11       53.48       46.12      2.54 o 
   5   4 -11       11.66       10.01      1.65 o 
   6   4 -11       12.00       13.34      1.69 o 
   7   4 -11       23.14       19.58      1.49 o 
   8   4 -11       15.30       18.36      1.49 o 
   9   4 -11       10.43       10.04      1.08 o 
  10   4 -11        5.39        4.19      0.91 o 
  11   4 -11       15.92       15.01      1.43 o 
   1   5 -11       18.29       15.61      1.79 o 
   2   5 -11        7.78        6.74      1.27 o 
   3   5 -11        0.36       -0.40      1.22 o 
   4   5 -11        5.19        1.50      1.27 o 
   5   5 -11       20.91       16.42      1.79 o 
   6   5 -11        4.09        4.94      1.27 o 
   7   5 -11        0.03       -0.35      1.15 o 
   8   5 -11        1.14        0.05      0.91 o 
   9   5 -11       18.34       19.92      1.54 o 
  10   5 -11        0.91       -0.15      1.01 o 
   1   6 -11       41.09       48.83      2.75 o 
   2   6 -11       67.06       73.66      3.28 o 
   3   6 -11       23.80       27.82      2.22 o 
   4   6 -11        6.11        7.90      1.58 o 
   5   6 -11        5.27        4.81      1.36 o 
   6   6 -11       51.08       53.98      2.85 o 
   7   6 -11       38.23       42.20      2.64 o 
   8   6 -11       32.50       40.28      2.54 o 
   1   7 -11        7.67       12.34      1.69 o 
   2   7 -11       33.41       34.97      2.43 o 
   3   7 -11       21.26       25.62      2.22 o 
   4   7 -11       18.30       19.24      3.14 o 
   5   7 -11        5.93        8.40      1.58 o 
   0   0 -10      171.00      157.21      5.99 o 
   2   0 -10      156.39      160.67      3.40 o 
   4   0 -10       24.59       24.96      1.49 o 
   6   0 -10       45.17       40.99      2.41 o 
   8   0 -10       20.29       19.46      1.69 o 
  10   0 -10      309.75      315.66     10.48 o 
  12   0 -10        8.92        6.71      1.15 o 
  14   0 -10        9.40        6.59      1.80 o 
  16   0 -10        5.02        9.58      2.40 o 
   0   1 -10      121.42      121.48      3.70 o 
   1   1 -10       12.80        9.98      0.79 o 
   2   1 -10       41.38       38.01      1.33 o 
   3   1 -10        3.49        4.05      0.60 o 
   4   1 -10       18.78       21.17      1.09 o 
   5   1 -10       56.25       53.37      2.01 o 
   6   1 -10       14.38       14.68      1.11 o 
   7   1 -10        7.98        7.51      0.77 o 
   8   1 -10       55.33       53.60      1.61 o 
   9   1 -10       10.79       10.98      0.91 o 
  10   1 -10       92.07      101.92      2.78 o 
  11   1 -10       86.51       89.10      2.32 o 
  12   1 -10       19.01       20.27      1.27 o 
  13   1 -10       28.34       30.95      1.53 o 
  14   1 -10       13.87       10.84      1.19 o 
  15   1 -10        4.23        4.19      1.27 o 
  16   1 -10        0.97        1.80      1.27 o 
   0   2 -10      146.54      159.90      5.99 o 
   1   2 -10       48.03       52.19      1.94 o 
   2   2 -10        2.31        2.03      0.86 o 
   3   2 -10       14.87       16.29      1.35 o 
   4   2 -10       44.32       45.46      1.77 o 
   5   2 -10       49.57       48.03      1.65 o 
   6   2 -10        7.47        6.78      0.85 o 
   7   2 -10        0.71        1.06      0.63 o 
   8   2 -10        7.51        7.78      0.93 o 
   9   2 -10       13.91       14.53      1.08 o 
  10   2 -10       59.55       65.74      2.05 o 
  11   2 -10       25.28       24.07      1.33 o 
  12   2 -10        4.04        3.54      1.21 o 
  13   2 -10       21.56       24.30      1.61 o 
  14   2 -10        4.18        4.01      0.97 o 
  15   2 -10       24.86       27.19      2.22 o 
   0   3 -10      247.98      150.92      5.99 o 
   1   3 -10       22.91       24.35      2.25 o 
   2   3 -10       50.84       43.51      1.76 o 
   3   3 -10       27.21       25.05      1.36 o 
   4   3 -10       16.10       13.22      0.96 o 
   5   3 -10       45.86       46.17      1.61 o 
   6   3 -10       44.87       40.91      1.57 o 
   7   3 -10       31.04       28.68      1.37 o 
   8   3 -10       87.03       93.85      3.11 o 
   9   3 -10       66.12       73.87      2.09 o 
  10   3 -10      124.12      130.19      3.22 o 
  11   3 -10       54.73       55.76      2.23 o 
  12   3 -10        1.39        3.18      0.95 o 
  13   3 -10        2.60        3.86      1.14 o 
  14   3 -10       22.60       21.79      1.61 o 
  15   3 -10       15.31       15.37      2.40 o 
   0   4 -10       46.10       44.62      3.29 o 
   1   4 -10       53.79       46.00      2.33 o 
   2   4 -10        3.17        0.83      0.94 o 
   3   4 -10        1.39        1.35      1.06 o 
   4   4 -10       18.52       19.32      1.69 o 
   5   4 -10       15.13       16.43      1.80 o 
   6   4 -10       24.35       21.49      1.23 o 
   7   4 -10       32.68       33.62      1.46 o 
   8   4 -10       37.84       41.02      1.61 o 
   9   4 -10       47.38       49.11      2.12 o 
  10   4 -10       36.15       37.87      1.60 o 
  11   4 -10       14.62       10.61      1.21 o 
  12   4 -10       20.93       25.39      2.49 o 
  13   4 -10       32.00       31.87      1.84 o 
  14   4 -10       16.92       19.85      1.61 o 
   0   5 -10        6.86        4.19      1.50 o 
   1   5 -10       10.20        9.84      1.48 o 
   2   5 -10        2.26        1.20      1.06 o 
   3   5 -10       18.10       20.63      1.79 o 
   4   5 -10        8.20        7.91      1.36 o 
   5   5 -10        7.92        6.47      1.27 o 
   6   5 -10       19.71       19.57      1.79 o 
   7   5 -10       21.11       16.85      1.58 o 
   8   5 -10       22.22       22.62      1.49 o 
   9   5 -10       37.95       34.48      1.89 o 
  10   5 -10        2.70        2.29      0.78 o 
  11   5 -10        7.98        5.94      1.09 o 
  12   5 -10        3.37        5.55      1.12 o 
  13   5 -10       31.38       34.90      1.95 o 
   0   6 -10       39.27       34.14      3.29 o 
   1   6 -10        3.75        4.03      2.10 o 
   2   6 -10       49.06       52.92      2.64 o 
   3   6 -10       15.29       14.52      1.69 o 
   4   6 -10        4.22        3.92      1.35 o 
   5   6 -10       12.66       13.12      1.58 o 
   6   6 -10        2.58        1.65      1.06 o 
   7   6 -10       12.49       12.71      2.84 o 
   8   6 -10       27.42       26.32      2.00 o 
   9   6 -10       12.60       11.15      1.14 o 
  10   6 -10        2.88        3.13      2.10 o 
  11   6 -10       29.82       31.49      2.33 o 
  12   6 -10       21.81       19.39      2.12 o 
   0   7 -10       40.48       43.42      3.59 o 
   1   7 -10        5.24        7.05      1.95 o 
   2   7 -10       29.11       32.87      2.33 o 
   3   7 -10       48.14       58.13      2.96 o 
   4   7 -10       64.75       75.96      3.28 o 
   5   7 -10       30.58       34.15      3.29 o 
   6   7 -10        5.05        6.67      1.44 o 
   7   7 -10        4.66        6.14      1.48 o 
   8   7 -10       70.35       78.82      3.28 o 
   9   7 -10       23.20       27.25      2.30 o 
  10   7 -10       99.62      120.98      5.99 o 
   0   8 -10       71.26       77.26      4.79 o 
   1   8 -10        6.87        6.80      1.48 o 
   2   8 -10        6.57        5.56      1.36 o 
   3   8 -10        2.98        3.64      1.36 o 
   4   8 -10      124.70      136.28      4.43 o 
   5   8 -10        0.07        2.74      1.44 o 
   6   8 -10       10.96       11.38      1.69 o 
   7   8 -10        4.97        2.42      3.14 o 
   0   9 -10      117.09      114.69      5.99 o 
   1   9 -10        5.33       12.83      3.59 o 
   2   9 -10       10.06       14.54      1.91 o 
   3   9 -10       10.35       12.64      3.44 o 
   2   0  -9      200.33      212.43      3.62 o 
   4   0  -9      114.89       96.90      2.42 o 
   6   0  -9       21.11       22.55      1.57 o 
   8   0  -9        6.24        6.03      1.06 o 
  10   0  -9        1.74        0.33      1.05 o 
  12   0  -9       58.82       59.65      2.84 o 
  14   0  -9       10.31       12.56      2.84 o 
  16   0  -9        9.64        8.38      2.10 o 
  18   0  -9        1.77       -0.30      1.80 o 
   1   1  -9        1.76        2.09      0.72 o 
   2   1  -9       45.45       42.22      1.22 o 
   3   1  -9      314.83      312.23      3.15 o 
   4   1  -9      179.46      176.06      2.34 o 
   5   1  -9       89.05       82.46      1.77 o 
   6   1  -9        4.07        3.84      0.67 o 
   7   1  -9       29.62       29.72      1.12 o 
   8   1  -9       23.00       19.76      0.98 o 
   9   1  -9        2.36        2.78      0.63 o 
  10   1  -9       22.07       21.59      1.06 o 
  11   1  -9       93.12       88.14      2.17 o 
  12   1  -9       54.86       57.16      1.82 o 
  13   1  -9       39.25       36.58      1.53 o 
  14   1  -9        2.02        0.88      0.79 o 
  15   1  -9        9.46       11.28      1.48 o 
  16   1  -9        0.16        0.15      1.06 o 
  17   1  -9       14.49       15.19      2.25 o 
  18   1  -9        6.45        6.59      2.10 o 
   1   2  -9       68.57       69.10      2.28 o 
   2   2  -9       43.12       32.28      1.64 o 
   3   2  -9      308.93      298.96      4.14 o 
   4   2  -9       61.90       68.49      1.62 o 
   5   2  -9       42.00       45.34      1.39 o 
   6   2  -9      154.81      146.56      2.41 o 
   7   2  -9       38.26       41.43      1.53 o 
   8   2  -9       13.80       13.96      1.09 o 
   9   2  -9       69.98       69.65      2.23 o 
  10   2  -9       44.89       41.98      1.52 o 
  11   2  -9       27.48       32.27      1.46 o 
  12   2  -9       64.42       67.77      2.30 o 
  13   2  -9       27.20       26.53      1.56 o 
  14   2  -9        1.29        0.97      0.79 o 
  15   2  -9       19.41       22.91      1.91 o 
  16   2  -9       46.29       49.19      2.64 o 
  17   2  -9        2.98        2.93      1.36 o 
   1   3  -9       49.19       44.14      1.63 o 
   2   3  -9       56.94       45.70      1.81 o 
   3   3  -9       67.55       58.17      1.71 o 
   4   3  -9       74.85       66.53      1.82 o 
   5   3  -9        6.08        8.31      0.85 o 
   6   3  -9      208.64      204.25      3.17 o 
   7   3  -9      103.85       96.52      2.20 o 
   8   3  -9        1.42        2.21      0.68 o 
   9   3  -9       21.05       20.42      1.15 o 
  10   3  -9       37.53       36.26      1.46 o 
  11   3  -9        0.74        1.39      0.68 o 
  12   3  -9       87.83       92.88      2.65 o 
  13   3  -9        3.09        4.14      0.91 o 
  14   3  -9        5.87        5.22      0.97 o 
  15   3  -9       30.32       33.87      1.76 o 
  16   3  -9        1.46        2.14      1.36 o 
  17   3  -9       20.06       22.03      2.12 o 
   1   4  -9       19.44       18.50      1.80 o 
   2   4  -9       68.26       69.25      2.75 o 
   3   4  -9       68.20       71.39      2.11 o 
   4   4  -9      174.50      175.57      3.30 o 
   5   4  -9       52.37       54.05      1.82 o 
   6   4  -9        8.31        7.23      0.95 o 
   7   4  -9        9.30        9.80      0.96 o 
   8   4  -9        9.77       10.93      0.96 o 
   9   4  -9       75.82       80.16      2.08 o 
  10   4  -9        0.47       -0.66      0.66 o 
  11   4  -9        3.44        2.97      0.68 o 
  12   4  -9       14.18       15.78      1.43 o 
  13   4  -9        7.99        8.95      1.14 o 
  14   4  -9        9.39       12.62      1.32 o 
  15   4  -9       30.16       25.42      1.66 o 
  16   4  -9       21.83       22.44      1.62 o 
   1   5  -9       20.83       16.18      1.48 o 
   2   5  -9       51.04       48.21      2.33 o 
   3   5  -9       84.32       81.30      2.96 o 
   4   5  -9       11.86       10.93      1.48 o 
   5   5  -9       50.39       51.26      2.43 o 
   6   5  -9       52.52       41.85      1.77 o 
   7   5  -9       33.10       25.69      1.60 o 
   8   5  -9       32.06       33.28      1.42 o 
   9   5  -9        0.97        0.38      0.68 o 
  10   5  -9        4.23        3.95      0.73 o 
  11   5  -9       36.95       38.95      3.04 o 
  12   5  -9        9.40       10.02      1.26 o 
  13   5  -9       60.93       66.35      2.20 o 
  14   5  -9       12.36       11.06      1.10 o 
  15   5  -9       13.45       13.26      1.18 o 
   1   6  -9       31.82       25.92      3.14 o 
   2   6  -9        3.26        4.17      1.15 o 
   3   6  -9       40.67       37.46      2.22 o 
   4   6  -9       32.85       32.11      2.00 o 
   5   6  -9       35.97       31.51      2.00 o 
   6   6  -9       16.59       11.53      1.48 o 
   7   6  -9       23.43       23.19      1.79 o 
   8   6  -9       16.66       16.32      1.66 o 
   9   6  -9        8.83        5.78      1.01 o 
  10   6  -9        7.55        7.10      0.85 o 
  11   6  -9       30.85       26.43      2.24 o 
  12   6  -9       21.37       24.82      1.49 o 
  13   6  -9       29.43       34.45      1.63 o 
  14   6  -9       14.84       13.67      1.15 o 
   1   7  -9       61.90       56.00      2.75 o 
   2   7  -9        8.70       11.38      1.58 o 
   3   7  -9       22.21       23.88      1.91 o 
   4   7  -9        1.19        2.40      1.06 o 
   5   7  -9       15.19       14.31      1.58 o 
   6   7  -9       95.69      100.10      3.49 o 
   7   7  -9       13.04       14.17      1.58 o 
   8   7  -9       41.47       42.76      2.33 o 
   9   7  -9        5.59        6.72      1.36 o 
  10   7  -9       54.09       55.43      5.84 o 
  11   7  -9       26.20       24.63      1.84 o 
  12   7  -9       33.99       40.23      2.13 o 
  13   7  -9       19.52       23.45      2.56 o 
   1   8  -9      150.62      161.35      4.66 o 
   2   8  -9      133.70      148.86      5.24 o 
   3   8  -9        4.87        6.55      1.58 o 
   4   8  -9        6.05        7.43      1.50 o 
   5   8  -9       34.64       39.62      2.55 o 
   6   8  -9       94.43      112.99      6.44 o 
   7   8  -9       51.02       58.34      2.85 o 
   8   8  -9       88.66       88.15      3.49 o 
   9   8  -9       20.65       27.27      2.09 o 
  10   8  -9       55.09       53.91      2.96 o 
  11   8  -9        4.45        9.68      2.70 o 
   1   9  -9       90.38      102.45      3.81 o 
   2   9  -9        0.83        1.98      1.50 o 
   3   9  -9       17.52       19.62      1.91 o 
   4   9  -9       23.01       29.37      2.33 o 
   5   9  -9       29.34       31.74      2.33 o 
   6   9  -9       13.85       12.68      1.65 o 
   7   9  -9       40.41       46.67      2.64 o 
   8   9  -9       10.63        9.31      1.49 o 
   1  10  -9        2.60        1.80      1.27 o 
   2  10  -9        1.59        4.34      1.48 o 
   3  10  -9        5.99        5.34      1.36 o 
   4  10  -9        3.42        4.94      1.48 o 
   0   0  -8       76.28       60.99      4.64 o 
   2   0  -8      172.26      191.35      3.22 o 
   4   0  -8       28.70       24.20      1.26 o 
   6   0  -8      159.48      150.42      2.82 o 
   8   0  -8       12.17       12.09      1.04 o 
  10   0  -8      689.41      682.15     13.62 o 
  12   0  -8       13.52       15.35      1.14 o 
  14   0  -8       27.72       21.97      1.30 o 
  16   0  -8       87.53       86.43      3.15 o 
  18   0  -8       26.95       32.15      4.49 o 
   0   1  -8      242.09      212.66      3.33 o 
   1   1  -8      295.64      288.46      2.84 o 
   2   1  -8       16.50       14.50      0.70 o 
   3   1  -8       14.74       14.27      0.71 o 
   4   1  -8      148.06      136.82      1.95 o 
   5   1  -8      559.75      548.30      5.39 o 
   6   1  -8      196.73      190.57      3.07 o 
   7   1  -8      488.73      482.89      4.23 o 
   8   1  -8       38.68       39.20      1.22 o 
   9   1  -8       17.51       15.89      0.93 o 
  10   1  -8      136.79      142.15      2.27 o 
  11   1  -8       75.40       79.33      1.98 o 
  12   1  -8       13.87       11.58      0.81 o 
  13   1  -8       89.01       88.63      1.66 o 
  14   1  -8       95.06      101.86      2.02 o 
  15   1  -8        1.26        0.21      0.68 o 
  16   1  -8       10.27       10.82      0.99 o 
  17   1  -8       67.15       76.87      2.38 o 
  18   1  -8       31.99       39.05      1.82 o 
  19   1  -8       49.50       54.78      3.37 o 
   0   2  -8      143.54      151.00      3.24 o 
   1   2  -8      198.97      177.55      3.03 o 
   2   2  -8      205.59      202.22      2.56 o 
   3   2  -8       24.14       27.49      1.01 o 
   4   2  -8      457.17      447.95      4.01 o 
   5   2  -8      629.85      631.85      4.95 o 
   6   2  -8       36.61       33.62      1.17 o 
   7   2  -8      271.58      258.87      3.44 o 
   8   2  -8      109.69      104.73      1.89 o 
   9   2  -8       18.63       15.40      0.95 o 
  10   2  -8       12.22       12.35      0.88 o 
  11   2  -8       76.09       77.04      1.82 o 
  12   2  -8        5.74        5.67      0.60 o 
  13   2  -8       13.53       13.96      0.96 o 
  14   2  -8       88.30       91.49      2.00 o 
  15   2  -8        4.28        3.59      0.75 o 
  16   2  -8       38.04       34.52      1.40 o 
  17   2  -8       53.96       56.87      1.76 o 
  18   2  -8       16.16       16.50      1.44 o 
  19   2  -8       28.10       31.03      1.67 o 
   0   3  -8        8.84        5.77      0.94 o 
   1   3  -8        7.20        4.47      0.53 o 
   2   3  -8       57.26       55.12      1.76 o 
   3   3  -8       36.77       34.07      1.22 o 
   4   3  -8      181.57      185.28      3.28 o 
   5   3  -8      190.02      168.46      2.72 o 
   6   3  -8       67.10       55.20      2.23 o 
   7   3  -8      132.71      123.69      2.35 o 
   8   3  -8      246.08      242.46      3.36 o 
   9   3  -8       35.69       34.72      1.37 o 
  10   3  -8       62.03       63.30      1.51 o 
  11   3  -8       30.22       30.87      1.07 o 
  12   3  -8       55.70       55.02      1.51 o 
  13   3  -8        7.73        6.17      0.69 o 
  14   3  -8        4.72        5.79      0.72 o 
  15   3  -8        4.10        3.59      0.96 o 
  16   3  -8       16.18       18.46      1.22 o 
  17   3  -8       29.78       29.93      1.53 o 
  18   3  -8        9.76       10.92      1.15 o 
   0   4  -8       22.79       22.76      2.10 o 
   1   4  -8        9.42        5.46      0.68 o 
   2   4  -8       82.81       69.25      3.65 o 
   3   4  -8       35.33       37.86      1.41 o 
   4   4  -8      101.91       85.03      1.89 o 
   5   4  -8       77.53       63.65      1.67 o 
   6   4  -8       68.57       63.50      1.70 o 
   7   4  -8      149.16      147.47      2.57 o 
   8   4  -8       73.90       69.93      1.87 o 
   9   4  -8      155.87      149.82      2.34 o 
  10   4  -8        1.25        1.24      0.49 o 
  11   4  -8       14.72       13.24      0.79 o 
  12   4  -8       21.50       22.48      1.06 o 
  13   4  -8       15.50       14.04      0.96 o 
  14   4  -8       32.03       34.61      1.35 o 
  15   4  -8       86.87       82.85      2.08 o 
  16   4  -8       46.97       49.27      1.91 o 
  17   4  -8        1.20        1.47      1.08 o 
  18   4  -8       50.38       55.88      2.12 o 
   0   5  -8        5.37        6.59      1.80 o 
   1   5  -8       42.35       41.19      2.12 o 
   2   5  -8       30.55       33.85      1.91 o 
   3   5  -8       36.61       31.78      1.95 o 
   4   5  -8        6.70        6.49      0.79 o 
   5   5  -8       88.74       78.38      1.89 o 
   6   5  -8       18.43       15.02      0.96 o 
   7   5  -8      182.80      184.50      2.94 o 
   8   5  -8       12.26       12.74      0.76 o 
   9   5  -8      153.93      153.11      2.26 o 
  10   5  -8       60.97       57.11      1.82 o 
  11   5  -8       41.56       41.93      1.41 o 
  12   5  -8       13.31       10.46      0.85 o 
  13   5  -8       34.81       32.70      1.35 o 
  14   5  -8       21.87       22.18      1.19 o 
  15   5  -8       25.80       27.97      1.28 o 
  16   5  -8       18.69       17.70      1.30 o 
  17   5  -8       35.33       42.95      2.03 o 
   0   6  -8      116.73      114.99      4.79 o 
   1   6  -8      101.88      100.17      3.18 o 
   2   6  -8       79.36       80.62      2.85 o 
   3   6  -8       24.93       22.22      1.65 o 
   4   6  -8       49.69       43.97      2.22 o 
   5   6  -8       92.75       88.98      3.06 o 
   6   6  -8       28.67       29.99      1.87 o 
   7   6  -8       25.05       24.18      1.11 o 
   8   6  -8       93.49       93.08      1.78 o 
   9   6  -8       94.05       89.94      1.76 o 
  10   6  -8        0.53        0.72      0.54 o 
  11   6  -8       12.12       11.27      0.85 o 
  12   6  -8       10.01        8.46      0.88 o 
  13   6  -8       27.48       25.51      1.22 o 
  14   6  -8        4.29        4.83      0.92 o 
  15   6  -8        0.72        1.78      0.67 o 
  16   6  -8        6.06        5.57      1.03 o 
   0   7  -8      293.71      273.69      7.79 o 
   1   7  -8       60.93       64.31      3.29 o 
   2   7  -8        4.02        5.24      1.27 o 
   3   7  -8        1.67        1.95      1.06 o 
   4   7  -8       54.10       52.75      2.55 o 
   5   7  -8       81.67       75.22      5.24 o 
   6   7  -8       19.40       26.51      1.91 o 
   7   7  -8      111.85      113.90      2.45 o 
   8   7  -8       18.47       24.32      1.29 o 
   9   7  -8       95.63       95.20      2.60 o 
  10   7  -8        4.91        6.23      0.79 o 
  11   7  -8        1.60        1.99      0.74 o 
  12   7  -8       12.36       13.03      1.01 o 
  13   7  -8        2.79        2.46      0.67 o 
  14   7  -8        9.68        8.88      0.94 o 
  15   7  -8       31.69       30.88      1.41 o 
   0   8  -8       80.96       72.77      4.19 o 
   1   8  -8       25.96       28.29      2.84 o 
   2   8  -8       26.26       25.00      1.91 o 
   3   8  -8       14.10       14.01      1.80 o 
   4   8  -8        9.82       10.89      1.58 o 
   5   8  -8      115.15      113.98      3.79 o 
   6   8  -8        7.38        8.32      1.36 o 
   7   8  -8       35.36       36.55      1.55 o 
   8   8  -8       23.18       22.29      1.23 o 
   9   8  -8       57.63       58.22      1.96 o 
  10   8  -8       18.08       17.32      1.32 o 
  11   8  -8       13.88       12.32      1.12 o 
  12   8  -8        3.01        3.40      0.97 o 
  13   8  -8        7.17        8.57      1.25 o 
   0   9  -8       29.53       30.54      2.99 o 
   1   9  -8       99.60      105.05      3.81 o 
   2   9  -8        8.37        8.26      1.48 o 
   3   9  -8        1.21        1.80      1.27 o 
   4   9  -8       18.09       20.90      1.91 o 
   5   9  -8       26.63       29.60      2.22 o 
   6   9  -8        0.36        1.29      0.97 o 
   7   9  -8       44.48       48.23      2.13 o 
   8   9  -8       16.09       14.35      1.14 o 
   9   9  -8        8.46        9.18      1.29 o 
  10   9  -8       21.76       19.86      1.61 o 
  11   9  -8        4.32        2.10      0.91 o 
   0  10  -8       22.07       20.36      2.70 o 
   1  10  -8        5.41        6.29      1.36 o 
   2  10  -8       18.13       19.71      1.91 o 
   3  10  -8        6.05        7.04      1.48 o 
   4  10  -8       12.89       15.87      1.79 o 
   5  10  -8       15.26       16.40      1.79 o 
   6  10  -8       11.48       14.48      1.79 o 
   7  10  -8        6.62        8.03      1.19 o 
   8  10  -8       21.57       21.16      1.54 o 
   0  11  -8       19.62       27.55      3.29 o 
   1  11  -8        2.23        3.59      1.44 o 
   2  11  -8        1.43        1.72      1.15 o 
   3  11  -8        0.15        0.15      1.27 o 
   2   0  -7      107.42       89.87      2.41 o 
   4   0  -7      318.78      316.89      2.95 o 
   6   0  -7     2384.24     2361.75     12.60 o 
   8   0  -7       26.67       30.41      1.10 o 
  10   0  -7      867.77      869.62      8.48 o 
  12   0  -7      244.55      242.46      3.67 o 
  14   0  -7      128.26      124.89      3.11 o 
  16   0  -7      148.65      149.40      3.61 o 
  18   0  -7       62.01       65.16      2.87 o 
  20   0  -7       64.49       75.14      2.70 o 
   1   1  -7      163.44      153.44      1.71 o 
   2   1  -7      254.96      237.88      2.38 o 
   3   1  -7      740.33      701.09      4.48 o 
   4   1  -7       22.19       20.29      0.53 o 
   5   1  -7       13.67       11.52      0.44 o 
   6   1  -7      563.38      554.59      5.61 o 
   7   1  -7      160.15      162.56      3.09 o 
   8   1  -7      328.24      305.31      2.78 o 
   9   1  -7      123.20      124.14      1.76 o 
  10   1  -7      258.47      261.99      2.83 o 
  11   1  -7       18.00       19.46      0.89 o 
  12   1  -7      158.78      148.16      2.08 o 
  13   1  -7        3.43        2.97      0.52 o 
  14   1  -7       21.14       22.26      0.91 o 
  15   1  -7       45.21       44.70      1.47 o 
  16   1  -7       28.26       25.84      1.22 o 
  17   1  -7        1.45        4.27      0.77 o 
  18   1  -7       76.72       85.11      2.11 o 
  19   1  -7       97.73      106.47      2.72 o 
  20   1  -7       29.12       30.91      1.49 o 
   1   2  -7       48.10       50.75      1.27 o 
   2   2  -7       99.26      104.29      1.70 o 
   3   2  -7      268.53      274.21      2.39 o 
   4   2  -7       65.05       65.12      1.16 o 
   5   2  -7      210.50      189.75      2.89 o 
   6   2  -7      279.77      271.68      2.50 o 
   7   2  -7       88.42       82.70      1.38 o 
   8   2  -7       10.15        8.77      0.65 o 
   9   2  -7       13.51       10.31      0.62 o 
  10   2  -7       48.33       41.85      1.10 o 
  11   2  -7      310.23      293.68      3.39 o 
  12   2  -7       25.20       22.47      0.88 o 
  13   2  -7       16.38       13.99      0.88 o 
  14   2  -7       54.58       47.86      1.49 o 
  15   2  -7       16.35       16.04      1.06 o 
  16   2  -7       34.23       36.35      1.57 o 
  17   2  -7       49.99       59.60      1.98 o 
  18   2  -7       34.86       36.14      1.65 o 
  19   2  -7        9.39        9.42      1.77 o 
  20   2  -7        4.91        5.95      0.90 o 
   1   3  -7       15.57       19.59      0.67 o 
   2   3  -7        8.05        9.28      0.54 o 
   3   3  -7       77.45       70.61      1.30 o 
   4   3  -7      483.25      461.86      3.73 o 
   5   3  -7      157.61      156.05      2.86 o 
   6   3  -7       83.58       77.57      1.56 o 
   7   3  -7        7.08        6.16      0.83 o 
   8   3  -7       28.44       29.34      0.92 o 
   9   3  -7        4.74        4.45      0.47 o 
  10   3  -7       36.05       38.52      1.07 o 
  11   3  -7       84.75       76.82      1.51 o 
  12   3  -7       10.69        9.60      0.71 o 
  13   3  -7       47.97       46.45      1.41 o 
  14   3  -7       40.64       41.04      1.38 o 
  15   3  -7       26.61       29.27      1.24 o 
  16   3  -7        0.94        1.72      0.75 o 
  17   3  -7       31.49       28.86      1.87 o 
  18   3  -7       27.22       27.41      1.49 o 
  19   3  -7        9.62       11.00      1.18 o 
  20   3  -7       40.58       47.03      1.98 o 
   1   4  -7        3.29        2.58      0.40 o 
   2   4  -7       54.08       43.07      1.30 o 
   3   4  -7      474.90      428.65      4.08 o 
   4   4  -7      137.78      151.65      2.03 o 
   5   4  -7       63.23       61.97      1.35 o 
   6   4  -7      106.46      102.34      1.63 o 
   7   4  -7      144.84      128.61      1.86 o 
   8   4  -7       31.69       25.50      0.91 o 
   9   4  -7      127.70      127.42      1.88 o 
  10   4  -7      107.50      111.43      1.94 o 
  11   4  -7       64.62       63.36      1.41 o 
  12   4  -7      110.81      103.32      2.33 o 
  13   4  -7       19.78       19.54      1.04 o 
  14   4  -7       12.72       14.00      0.94 o 
  15   4  -7      199.86      202.26      4.48 o 
  16   4  -7       12.77       14.91      1.20 o 
  17   4  -7       11.83       12.24      1.12 o 
  18   4  -7       31.91       35.89      1.72 o 
  19   4  -7       63.21       64.16      2.24 o 
   1   5  -7      107.11      107.48      1.83 o 
   2   5  -7      114.69       94.11      1.75 o 
   3   5  -7        9.84       12.86      0.81 o 
   4   5  -7      177.54      161.08      2.20 o 
   5   5  -7       57.52       57.15      1.26 o 
   6   5  -7      747.15      670.73      5.98 o 
   7   5  -7      414.57      426.64      4.50 o 
   8   5  -7       31.83       27.77      0.95 o 
   9   5  -7       35.08       33.98      1.05 o 
  10   5  -7       25.64       20.35      0.86 o 
  11   5  -7       71.69       72.03      1.55 o 
  12   5  -7      103.78       96.34      2.03 o 
  13   5  -7       95.10      104.99      2.23 o 
  14   5  -7       16.18       16.02      1.04 o 
  15   5  -7       38.72       37.69      1.41 o 
  16   5  -7       55.06       54.20      1.94 o 
  17   5  -7       17.24       22.47      1.47 o 
  18   5  -7       14.17       16.55      1.42 o 
  19   5  -7       50.61       55.76      2.17 o 
   1   6  -7      301.76      294.80      3.46 o 
   2   6  -7      140.67      135.83      2.77 o 
   3   6  -7      428.01      393.93      4.92 o 
   4   6  -7      153.19      136.28      3.16 o 
   5   6  -7        2.72        2.88      0.52 o 
   6   6  -7        3.97        3.07      0.52 o 
   7   6  -7       40.00       33.36      1.05 o 
   8   6  -7       90.32       81.37      1.56 o 
   9   6  -7       63.93       63.76      1.46 o 
  10   6  -7       17.50       14.61      0.81 o 
  11   6  -7       35.00       30.85      1.21 o 
  12   6  -7       32.32       28.69      1.21 o 
  13   6  -7       46.16       53.99      1.62 o 
  14   6  -7        8.22        7.34      0.79 o 
  15   6  -7       13.26       15.57      1.03 o 
  16   6  -7        8.00        8.85      0.95 o 
  17   6  -7        6.54        6.38      1.14 o 
  18   6  -7        8.92       13.31      1.59 o 
   1   7  -7       33.48       32.80      1.27 o 
   2   7  -7      106.71      117.15      2.98 o 
   3   7  -7       40.34       34.99      1.54 o 
   4   7  -7      203.79      195.96      3.06 o 
   5   7  -7        4.40        4.77      0.91 o 
   6   7  -7      149.53      143.77      2.69 o 
   7   7  -7       16.23       15.23      1.16 o 
   8   7  -7       22.58       19.31      0.85 o 
   9   7  -7       15.49       13.23      0.80 o 
  10   7  -7       10.21        9.22      0.74 o 
  11   7  -7       31.35       30.43      1.25 o 
  12   7  -7       30.99       31.68      1.31 o 
  13   7  -7        3.28        2.98      0.69 o 
  14   7  -7       20.83       17.15      1.09 o 
  15   7  -7        1.90        1.40      0.70 o 
  16   7  -7        5.79        5.91      0.88 o 
  17   7  -7       43.21       47.28      2.08 o 
   1   8  -7      119.14      109.82      2.33 o 
   2   8  -7        9.45        7.66      1.01 o 
   3   8  -7        2.88        2.46      0.79 o 
   4   8  -7       14.21       11.30      0.93 o 
   5   8  -7        0.50        0.23      0.59 o 
   6   8  -7       24.83       24.24      1.23 o 
   7   8  -7       22.79       24.90      1.27 o 
   8   8  -7        4.68        4.93      1.17 o 
   9   8  -7       16.46       17.52      1.15 o 
  10   8  -7        6.41        6.01      0.90 o 
  11   8  -7        4.04        4.23      0.72 o 
  12   8  -7        8.68        8.77      0.85 o 
  13   8  -7       17.47       16.10      1.18 o 
  14   8  -7        4.72        3.28      0.74 o 
  15   8  -7       24.46       24.35      1.30 o 
   1   9  -7       21.04       22.16      1.22 o 
   2   9  -7        5.27        5.86      0.97 o 
   3   9  -7       30.92       34.98      1.78 o 
   4   9  -7        4.19        4.39      0.75 o 
   5   9  -7       64.03       66.84      1.98 o 
   6   9  -7       24.07       23.49      1.30 o 
   7   9  -7        7.35        8.99      0.93 o 
   8   9  -7       28.77       30.75      1.44 o 
   9   9  -7       14.57       21.34      1.23 o 
  10   9  -7        6.69        7.88      1.14 o 
  11   9  -7       18.99       20.21      1.49 o 
  12   9  -7        8.16        6.17      1.14 o 
  13   9  -7       19.00       23.84      1.67 o 
   1  10  -7        7.74        7.58      0.88 o 
   2  10  -7       10.15        8.79      1.09 o 
   3  10  -7        1.62        0.60      0.95 o 
   4  10  -7       30.12       30.63      1.78 o 
   5  10  -7       15.35       13.83      1.38 o 
   6  10  -7       12.95       11.64      1.12 o 
   7  10  -7        9.77        9.09      1.00 o 
   8  10  -7        0.73        2.16      0.78 o 
   9  10  -7       26.32       30.09      1.84 o 
  10  10  -7        2.30        0.35      0.91 o 
  11  10  -7       22.49       24.04      1.66 o 
   1  11  -7        0.19       -1.09      1.09 o 
   2  11  -7       11.79       11.71      1.26 o 
   3  11  -7       18.94       20.88      1.56 o 
   4  11  -7        2.21        0.64      0.97 o 
   5  11  -7        9.12        9.76      1.05 o 
   6  11  -7       19.88       22.34      1.54 o 
   7  11  -7       12.68       13.38      1.36 o 
   8  11  -7        4.61        5.98      1.19 o 
   0   0  -6     3207.60     3268.04     26.20 o 
   2   0  -6     2231.01     2233.64     11.27 o 
   4   0  -6     1161.83     1160.61      7.19 o 
   6   0  -6      219.58      221.25      2.47 o 
   8   0  -6     1632.38     1579.51     12.34 o 
  10   0  -6     2475.57     2455.04     23.76 o 
  12   0  -6      301.73      294.29      3.49 o 
  14   0  -6      492.55      458.59      4.63 o 
  16   0  -6       85.51       87.17      2.53 o 
  18   0  -6       21.87       24.57      1.56 o 
  20   0  -6        6.48        6.31      1.27 o 
  22   0  -6       22.14       26.51      1.78 o 
   0   1  -6       45.28       52.82      1.88 o 
   1   1  -6      753.03      779.42      6.36 o 
   2   1  -6       66.62       78.97      1.11 o 
   3   1  -6      265.18      272.78      2.06 o 
   4   1  -6        4.45        3.67      0.37 o 
   5   1  -6      146.49      157.72      1.57 o 
   6   1  -6       76.94       84.26      1.25 o 
   7   1  -6      257.57      246.93      2.27 o 
   8   1  -6      301.22      308.31      2.65 o 
   9   1  -6      195.73      179.27      2.99 o 
  10   1  -6      320.55      320.16      3.72 o 
  11   1  -6      119.92      115.09      2.21 o 
  12   1  -6       57.38       62.29      1.30 o 
  13   1  -6       44.29       38.17      1.02 o 
  14   1  -6      188.01      190.71      2.63 o 
  15   1  -6       20.17       19.53      1.07 o 
  16   1  -6        1.74        3.47      0.74 o 
  17   1  -6       68.68       69.34      2.05 o 
  18   1  -6        5.92        7.77      0.77 o 
  19   1  -6       12.62       13.74      0.95 o 
  20   1  -6       21.17       20.96      1.12 o 
  21   1  -6       27.80       25.04      1.20 o 
  22   1  -6        2.34        2.56      0.74 o 
   0   2  -6       50.89       63.60      1.11 o 
   1   2  -6      491.37      548.12      3.06 o 
   2   2  -6      286.45      276.15      2.22 o 
   3   2  -6       10.08        7.92      0.46 o 
   4   2  -6       20.46       17.95      0.60 o 
   5   2  -6       95.21       90.85      1.29 o 
   6   2  -6       60.21       49.89      0.74 o 
   7   2  -6      298.82      300.36      2.41 o 
   8   2  -6       97.76       86.96      2.35 o 
   9   2  -6        4.78        3.26      0.93 o 
  10   2  -6      247.05      257.55      3.86 o 
  11   2  -6      196.62      206.38      3.35 o 
  12   2  -6      351.54      336.77      3.05 o 
  13   2  -6       44.70       41.97      1.24 o 
  14   2  -6      150.96      149.80      2.34 o 
  15   2  -6      133.45      130.75      2.62 o 
  16   2  -6      135.84      144.74      2.80 o 
  17   2  -6        6.55        5.24      0.90 o 
  18   2  -6        5.86        6.50      0.84 o 
  19   2  -6        6.78        5.24      0.85 o 
  20   2  -6       22.55       19.12      1.30 o 
  21   2  -6        0.90       -0.56      0.81 o 
   0   3  -6      580.85      615.41      4.88 o 
   1   3  -6       28.13       29.95      0.63 o 
   2   3  -6       88.50       89.54      1.35 o 
   3   3  -6       33.58       34.45      1.05 o 
   4   3  -6      141.50      149.55      1.85 o 
   5   3  -6      192.60      177.63      1.94 o 
   6   3  -6        0.53        0.53      0.34 o 
   7   3  -6       37.32       37.15      0.93 o 
   8   3  -6       93.93      105.73      1.58 o 
   9   3  -6      147.17      153.09      2.08 o 
  10   3  -6      231.59      227.42      2.42 o 
  11   3  -6       10.24        8.00      0.59 o 
  12   3  -6       95.47      100.35      2.27 o 
  13   3  -6       23.99       22.78      1.23 o 
  14   3  -6       25.76       25.83      1.08 o 
  15   3  -6       34.57       38.89      1.31 o 
  16   3  -6       50.78       49.04      1.75 o 
  17   3  -6        2.06        2.57      0.81 o 
  18   3  -6        5.91        5.01      0.84 o 
  19   3  -6       32.25       35.85      1.65 o 
  20   3  -6       43.62       44.90      1.91 o 
  21   3  -6        5.03        4.26      1.08 o 
   0   4  -6     1330.22     1357.31     12.58 o 
   1   4  -6       72.36       73.61      1.03 o 
   2   4  -6       53.39       45.58      1.14 o 
   3   4  -6      179.12      173.97      2.06 o 
   4   4  -6      148.54      134.51      1.67 o 
   5   4  -6        7.73        7.99      0.52 o 
   6   4  -6       30.87       33.44      0.91 o 
   7   4  -6       28.49       26.15      0.71 o 
   8   4  -6      199.30      181.48      2.13 o 
   9   4  -6       37.21       32.40      0.95 o 
  10   4  -6       59.05       51.86      1.20 o 
  11   4  -6      253.39      243.68      3.95 o 
  12   4  -6       12.72       11.87      1.00 o 
  13   4  -6       89.72       84.21      1.81 o 
  14   4  -6       32.35       29.79      1.20 o 
  15   4  -6      159.10      143.93      2.51 o 
  16   4  -6       40.89       44.06      1.72 o 
  17   4  -6        9.56       10.15      1.43 o 
  18   4  -6       22.20       22.49      1.35 o 
  19   4  -6       23.07       23.54      1.46 o 
  20   4  -6       28.02       30.03      1.61 o 
   0   5  -6      554.66      519.83      5.24 o 
   1   5  -6      136.01      140.21      1.85 o 
   2   5  -6      187.46      193.70      2.15 o 
   3   5  -6       62.46       56.43      1.37 o 
   4   5  -6      504.90      468.10      4.47 o 
   5   5  -6      120.57      114.61      1.93 o 
   6   5  -6       40.24       31.47      1.56 o 
   7   5  -6       14.56       17.08      0.77 o 
   8   5  -6      218.73      189.48      2.27 o 
   9   5  -6       95.69       96.26      1.62 o 
  10   5  -6      227.24      205.30      2.52 o 
  11   5  -6      110.45      118.64      1.96 o 
  12   5  -6       90.63       86.69      1.87 o 
  13   5  -6      119.68      118.99      2.24 o 
  14   5  -6       51.17       46.22      1.82 o 
  15   5  -6       17.30       16.21      0.98 o 
  16   5  -6        0.86        0.82      0.73 o 
  17   5  -6       47.15       48.18      1.83 o 
  18   5  -6       24.64       25.76      1.44 o 
  19   5  -6        0.28        0.50      0.81 o 
  20   5  -6        7.60        9.34      1.12 o 
   0   6  -6      409.10      413.12     19.91 o 
   1   6  -6      343.28      309.74      3.59 o 
   2   6  -6      396.88      371.78      3.41 o 
   3   6  -6      244.34      236.63      2.60 o 
   4   6  -6      357.99      331.60      3.40 o 
   5   6  -6      241.36      257.88      2.85 o 
   6   6  -6      127.57      119.42      1.78 o 
   7   6  -6        3.08        1.85      0.42 o 
   8   6  -6        4.50        5.39      0.56 o 
   9   6  -6      155.90      151.42      2.09 o 
  10   6  -6       28.44       22.52      1.17 o 
  11   6  -6       15.60       13.08      0.83 o 
  12   6  -6        6.36        4.19      0.67 o 
  13   6  -6       48.46       44.95      1.44 o 
  14   6  -6       65.88       60.86      1.71 o 
  15   6  -6       16.37       14.81      1.01 o 
  16   6  -6       12.48       10.20      0.87 o 
  17   6  -6       11.43       11.95      1.10 o 
  18   6  -6       58.69       55.46      2.06 o 
  19   6  -6        8.37        8.87      0.99 o 
   0   7  -6      211.65      204.32      6.59 o 
   1   7  -6       26.89       24.89      1.12 o 
   2   7  -6       35.09       32.45      1.03 o 
   3   7  -6       84.71       76.86      1.76 o 
   4   7  -6       23.01       25.11      1.08 o 
   5   7  -6       42.01       37.10      1.13 o 
   6   7  -6       20.86       18.46      0.91 o 
   7   7  -6      154.03      151.38      1.93 o 
   8   7  -6      237.47      220.92      2.65 o 
   9   7  -6       64.00       64.11      1.46 o 
  10   7  -6       82.35       84.73      1.64 o 
  11   7  -6        8.24        8.51      0.77 o 
  12   7  -6        2.37        0.48      0.67 o 
  13   7  -6       41.27       36.68      1.39 o 
  14   7  -6       54.03       56.15      1.68 o 
  15   7  -6        6.89        7.70      0.85 o 
  16   7  -6        1.33        0.04      0.90 o 
  17   7  -6       14.96       16.46      1.23 o 
  18   7  -6       20.72       17.62      1.33 o 
   0   8  -6      171.39      173.23      4.01 o 
   1   8  -6       76.07       73.11      1.90 o 
   2   8  -6       79.14       74.52      1.66 o 
   3   8  -6       17.69       17.94      1.00 o 
   4   8  -6        4.22        3.02      0.59 o 
   5   8  -6       46.02       40.37      1.46 o 
   6   8  -6        1.18       -0.50      0.50 o 
   7   8  -6        7.82        8.16      0.74 o 
   8   8  -6       59.56       63.41      1.44 o 
   9   8  -6        2.18        1.55      0.58 o 
  10   8  -6       22.81       20.98      1.32 o 
  11   8  -6       10.91       11.49      0.88 o 
  12   8  -6       17.40       16.59      1.04 o 
  13   8  -6       23.93       21.42      1.15 o 
  14   8  -6        6.34        8.26      0.91 o 
  15   8  -6        4.72        5.68      1.35 o 
  16   8  -6       20.11       18.34      1.17 o 
  17   8  -6       29.41       30.68      1.86 o 
   0   9  -6        0.48       -0.43      1.50 o 
   1   9  -6        4.78        4.54      0.75 o 
   2   9  -6        2.60        3.37      0.76 o 
   3   9  -6        4.03        3.76      0.66 o 
   4   9  -6       17.27       17.09      1.00 o 
   5   9  -6        8.28        8.78      0.81 o 
   6   9  -6       10.68       11.00      0.83 o 
   7   9  -6       15.28       12.36      0.88 o 
   8   9  -6       12.50       14.15      0.89 o 
   9   9  -6       40.43       43.36      1.64 o 
  10   9  -6        6.79        6.49      1.04 o 
  11   9  -6       15.12       12.29      1.21 o 
  12   9  -6       10.07       13.29      1.12 o 
  13   9  -6        4.38        5.10      0.83 o 
  14   9  -6        8.41       10.75      1.04 o 
  15   9  -6       34.38       33.14      1.52 o 
   0  10  -6       23.33       26.14      1.91 o 
   1  10  -6        8.68        8.07      0.93 o 
   2  10  -6        2.60        2.89      0.86 o 
   3  10  -6       49.06       50.03      2.01 o 
   4  10  -6       39.93       40.18      1.92 o 
   5  10  -6        7.81       10.19      0.85 o 
   6  10  -6       17.01       20.21      1.06 o 
   7  10  -6        5.57        6.29      0.81 o 
   8  10  -6       21.50       23.48      1.35 o 
   9  10  -6       16.04       19.21      1.49 o 
  10  10  -6       34.87       33.38      1.84 o 
  11  10  -6       14.57       17.76      1.49 o 
  12  10  -6       19.25       22.29      1.73 o 
  13  10  -6       52.14       50.67      2.36 o 
   0  11  -6       32.75       33.99      2.33 o 
   1  11  -6       14.61       15.30      1.12 o 
   2  11  -6       31.05       30.20      1.78 o 
   3  11  -6        9.75       10.70      2.31 o 
   4  11  -6       22.04       24.00      1.61 o 
   5  11  -6       44.91       52.27      1.91 o 
   6  11  -6       24.39       29.42      1.46 o 
   7  11  -6        2.89        2.32      0.75 o 
   8  11  -6        1.63        0.17      0.86 o 
   9  11  -6        3.04       -0.87      0.95 o 
  10  11  -6        2.77        1.85      1.01 o 
   0  12  -6       70.10       77.26      3.39 o 
   1  12  -6        1.13        3.22      1.09 o 
   2  12  -6        7.38        7.63      1.26 o 
   3  12  -6        5.40        6.52      1.12 o 
   4  12  -6        5.42        4.87      0.85 o 
   5  12  -6        5.38        4.45      1.17 o 
   6  12  -6        0.62        0.32      0.84 o 
   2   0  -5     1949.52     1994.60     13.62 o 
   4   0  -5      170.83      214.18      2.42 o 
   6   0  -5      718.58      695.86      6.98 o 
   8   0  -5      602.13      595.77      5.27 o 
  10   0  -5      283.69      278.92      3.60 o 
  12   0  -5      192.52      187.93      3.08 o 
  14   0  -5      474.21      474.99      6.88 o 
  16   0  -5       45.15       52.35      3.05 o 
  18   0  -5       56.95       58.16      2.13 o 
  20   0  -5        4.20        5.01      1.39 o 
  22   0  -5       28.66       26.74      1.66 o 
   1   1  -5     1210.73     1263.02      5.83 o 
   2   1  -5     1201.09     1273.88      7.07 o 
   3   1  -5     1435.10     1655.84      6.70 o 
   4   1  -5       85.77       78.70      0.99 o 
   5   1  -5      247.14      245.09      1.93 o 
   6   1  -5      487.66      511.98      3.43 o 
   7   1  -5      183.49      163.73      1.60 o 
   8   1  -5      327.02      303.01      2.30 o 
   9   1  -5      120.49      125.66      1.44 o 
  10   1  -5      144.70      128.44      1.46 o 
  11   1  -5      169.17      173.07      1.83 o 
  12   1  -5       52.51       54.02      1.05 o 
  13   1  -5        6.72        3.18      0.41 o 
  14   1  -5        7.94        7.17      0.65 o 
  15   1  -5      379.45      383.80      3.91 o 
  16   1  -5        1.39        2.11      0.62 o 
  17   1  -5       26.90       28.54      1.15 o 
  18   1  -5       37.88       41.77      1.41 o 
  19   1  -5       12.83       12.16      1.06 o 
  20   1  -5       11.98        9.61      0.88 o 
  21   1  -5       23.70       24.00      1.16 o 
  22   1  -5        7.27        6.26      0.79 o 
   1   2  -5      398.78      453.92      2.65 o 
   2   2  -5        0.20       -0.06      0.31 o 
   3   2  -5      677.51      728.00      4.26 o 
   4   2  -5       99.18      110.04      1.34 o 
   5   2  -5        2.17        0.95      0.27 o 
   6   2  -5       19.50       14.41      0.37 o 
   7   2  -5      100.76       92.57      1.08 o 
   8   2  -5       36.56       33.76      0.77 o 
   9   2  -5       26.23       24.77      0.71 o 
  10   2  -5      199.77      198.59      2.08 o 
  11   2  -5      144.41      140.39      1.76 o 
  12   2  -5      104.54      100.61      1.53 o 
  13   2  -5       73.96       71.64      1.54 o 
  14   2  -5      102.35       97.08      1.79 o 
  15   2  -5      219.24      207.14      3.22 o 
  16   2  -5       56.50       45.63      1.58 o 
  17   2  -5       40.52       40.32      1.39 o 
  18   2  -5        9.82        7.94      0.78 o 
  19   2  -5       76.74       73.70      1.89 o 
  20   2  -5       11.15       13.40      1.01 o 
  21   2  -5       10.92       11.05      1.12 o 
  22   2  -5       20.02       19.51      1.42 o 
   1   3  -5      232.86      242.58      1.89 o 
   2   3  -5      118.80      127.46      1.54 o 
   3   3  -5      132.00      153.79      2.72 o 
   4   3  -5      206.01      217.20      2.15 o 
   5   3  -5       46.04       43.99      0.91 o 
   6   3  -5       25.34       23.12      0.59 o 
   7   3  -5       45.40       47.19      0.81 o 
   8   3  -5       54.09       54.28      0.87 o 
   9   3  -5      134.97      134.33      1.44 o 
  10   3  -5      186.43      171.25      1.98 o 
  11   3  -5       19.59       16.18      0.67 o 
  12   3  -5       48.50       50.01      1.31 o 
  13   3  -5        8.27        6.57      0.63 o 
  14   3  -5        5.92        5.30      0.67 o 
  15   3  -5       31.87       26.75      1.06 o 
  16   3  -5       57.38       50.67      1.76 o 
  17   3  -5       21.86       22.41      1.23 o 
  18   3  -5       12.60        9.64      1.05 o 
  19   3  -5       53.04       52.61      1.91 o 
  20   3  -5       42.20       45.91      1.91 o 
  21   3  -5        9.83       10.87      1.32 o 
  22   3  -5       43.90       50.92      1.98 o 
   1   4  -5      193.48      199.93      3.68 o 
   2   4  -5      102.57       99.58      1.14 o 
   3   4  -5      353.74      395.99      2.85 o 
   4   4  -5      424.61      430.16      3.69 o 
   5   4  -5       34.12       33.34      0.88 o 
   6   4  -5       71.88       67.86      1.16 o 
   7   4  -5       77.17       81.60      1.15 o 
   8   4  -5       46.30       45.06      0.88 o 
   9   4  -5        5.03        4.30      0.36 o 
  10   4  -5       71.66       76.53      1.34 o 
  11   4  -5      363.00      313.27      3.22 o 
  12   4  -5        6.81        4.16      0.66 o 
  13   4  -5      192.92      188.85      2.64 o 
  14   4  -5       14.43       14.16      0.91 o 
  15   4  -5       80.14       76.97      1.72 o 
  16   4  -5       20.61       21.50      1.20 o 
  17   4  -5       10.18        9.27      1.00 o 
  18   4  -5        9.40        7.96      0.96 o 
  19   4  -5        6.01        6.08      0.93 o 
  20   4  -5       16.82       15.35      1.30 o 
  21   4  -5       26.90       31.70      1.68 o 
   1   5  -5      151.06      163.31      1.46 o 
   2   5  -5      127.69      124.17      1.59 o 
   3   5  -5      251.74      236.34      2.36 o 
   4   5  -5      101.11       92.51      1.71 o 
   5   5  -5       43.18       44.92      0.95 o 
   6   5  -5       58.93       54.43      1.35 o 
   7   5  -5      111.33      115.24      1.46 o 
   8   5  -5       97.51       87.86      1.28 o 
   9   5  -5      143.71      145.84      1.68 o 
  10   5  -5       21.47       17.61      0.66 o 
  11   5  -5       60.53       53.50      1.18 o 
  12   5  -5       81.96       68.33      2.70 o 
  13   5  -5       16.36       14.91      0.91 o 
  14   5  -5       52.23       51.85      1.47 o 
  15   5  -5       15.09       12.77      0.89 o 
  16   5  -5       16.52       17.28      1.15 o 
  17   5  -5        4.20        3.72      0.82 o 
  18   5  -5       14.65       12.07      1.03 o 
  19   5  -5        4.90        5.56      0.91 o 
  20   5  -5        2.26        0.81      0.85 o 
  21   5  -5        2.37        2.99      1.04 o 
   1   6  -5     1847.41     1826.61      8.32 o 
   2   6  -5      483.63      479.01      4.75 o 
   3   6  -5      128.20      121.53      1.76 o 
   4   6  -5      120.27      116.68      1.72 o 
   5   6  -5       69.92       68.05      1.23 o 
   6   6  -5       54.43       54.61      1.16 o 
   7   6  -5       50.02       45.80      0.98 o 
   8   6  -5      211.06      200.63      2.07 o 
   9   6  -5      161.86      169.26      1.94 o 
  10   6  -5      225.45      228.60      2.30 o 
  11   6  -5      260.93      251.54      3.10 o 
  12   6  -5      158.31      148.53      2.43 o 
  13   6  -5       19.75       15.98      0.91 o 
  14   6  -5       38.25       34.59      1.31 o 
  15   6  -5       91.61       90.02      2.06 o 
  16   6  -5        5.54        5.40      0.72 o 
  17   6  -5        7.33        5.68      1.13 o 
  18   6  -5        1.89        0.47      0.80 o 
  19   6  -5        2.89        2.36      0.78 o 
  20   6  -5       15.93       17.41      1.33 o 
   1   7  -5      192.66      197.71      2.72 o 
   2   7  -5      183.33      183.88      2.34 o 
   3   7  -5       61.36       65.50      2.29 o 
   4   7  -5      288.37      256.18      3.04 o 
   5   7  -5       53.46       54.87      1.56 o 
   6   7  -5       28.41       22.19      0.79 o 
   7   7  -5       48.94       47.41      1.06 o 
   8   7  -5       52.19       49.88      1.08 o 
   9   7  -5        5.70        5.51      0.49 o 
  10   7  -5       26.82       25.16      0.85 o 
  11   7  -5      221.57      212.95      2.91 o 
  12   7  -5       16.75       16.21      0.96 o 
  13   7  -5       56.14       60.69      1.64 o 
  14   7  -5       62.17       60.03      1.67 o 
  15   7  -5       19.76       17.68      1.09 o 
  16   7  -5       21.73       24.11      1.20 o 
  17   7  -5        6.55        6.29      1.38 o 
  18   7  -5        0.11        0.33      0.70 o 
  19   7  -5        6.72        3.58      0.85 o 
   1   8  -5      139.98      145.45      2.73 o 
   2   8  -5      101.64      101.34      3.03 o 
   3   8  -5      193.09      197.61      3.33 o 
   4   8  -5      137.15      130.24      2.70 o 
   5   8  -5       73.57       75.77      2.13 o 
   6   8  -5       11.56       12.83      0.80 o 
   7   8  -5       34.61       33.81      1.29 o 
   8   8  -5        2.61        1.55      0.50 o 
   9   8  -5       35.11       32.48      1.01 o 
  10   8  -5       20.23       22.32      0.85 o 
  11   8  -5        3.69        3.20      0.62 o 
  12   8  -5        8.84        9.71      0.83 o 
  13   8  -5      103.62      109.71      2.33 o 
  14   8  -5        7.73        7.92      0.79 o 
  15   8  -5       16.47       18.66      1.12 o 
  16   8  -5       12.38       15.05      1.06 o 
  17   8  -5       27.76       33.38      1.73 o 
  18   8  -5        9.19        9.69      1.30 o 
   1   9  -5       30.60       28.50      1.69 o 
   2   9  -5      129.14      123.69      2.89 o 
   3   9  -5      126.58      115.26      5.54 o 
   4   9  -5        9.32       12.24      1.01 o 
   5   9  -5       11.70       10.48      1.04 o 
   6   9  -5       37.69       37.08      1.38 o 
   7   9  -5       23.48       24.54      1.18 o 
   8   9  -5       64.60       62.17      1.79 o 
   9   9  -5        3.06        3.16      0.59 o 
  10   9  -5        9.26        9.51      0.85 o 
  11   9  -5        6.73        7.97      0.96 o 
  12   9  -5       32.47       34.11      2.19 o 
  13   9  -5        0.44        0.86      0.69 o 
  14   9  -5        0.71        1.19      0.69 o 
  15   9  -5        2.87        2.19      0.75 o 
  16   9  -5        0.38        0.57      0.88 o 
   1  10  -5        7.47        9.16      1.27 o 
   2  10  -5        1.85        2.25      1.35 o 
   3  10  -5       36.41       38.33      2.99 o 
   4  10  -5       27.85       26.58      1.79 o 
   5  10  -5       22.40       21.65      1.15 o 
   6  10  -5       38.20       38.29      1.46 o 
   7  10  -5       31.91       32.56      1.38 o 
   8  10  -5        9.83        9.75      0.93 o 
   9  10  -5        1.71        2.59      0.78 o 
  10  10  -5       19.26       23.93      1.54 o 
  11  10  -5       25.92       31.91      2.22 o 
  12  10  -5       13.97       20.42      2.17 o 
  13  10  -5       58.00       67.10      2.24 o 
  14  10  -5       10.96       14.24      1.30 o 
   1  11  -5        5.74        3.48      1.20 o 
   2  11  -5       88.71       93.43      5.69 o 
   3  11  -5       21.70       23.66      2.70 o 
   4  11  -5       23.22       22.80      3.29 o 
   5  11  -5       14.51       13.91      1.44 o 
   6  11  -5       11.51       11.49      1.14 o 
   7  11  -5        3.74        3.82      0.75 o 
   8  11  -5        1.87        1.62      0.70 o 
   9  11  -5        3.07        4.49      1.04 o 
  10  11  -5        0.83        0.93      0.91 o 
  11  11  -5       18.65       18.45      1.87 o 
  12  11  -5       15.38       18.10      1.49 o 
   1  12  -5       30.10       35.76      2.84 o 
   2  12  -5       74.48       79.35      4.79 o 
   3  12  -5       20.10       22.89      2.00 o 
   4  12  -5       12.56       14.39      2.55 o 
   5  12  -5        3.90        3.22      1.32 o 
   6  12  -5        6.55        5.34      1.04 o 
   7  12  -5        5.78        4.49      1.20 o 
   8  12  -5        8.42        9.14      1.48 o 
   9  12  -5       19.74       21.56      2.00 o 
   1  13  -5       12.83       14.37      2.70 o 
   2  13  -5        0.60       -1.07      4.04 o 
   0   0  -4     1611.75     1642.47     11.85 o 
   2   0  -4      821.56      833.45      4.78 o 
   4   0  -4      109.16      122.51      1.78 o 
   6   0  -4      493.26      548.50      4.65 o 
   8   0  -4       93.74       85.13      1.86 o 
  10   0  -4       27.59       31.79      1.19 o 
  12   0  -4      693.70      715.76      6.03 o 
  14   0  -4       46.62       43.60      2.00 o 
  16   0  -4      149.66      150.73      3.70 o 
  18   0  -4       62.42       61.53      2.11 o 
  20   0  -4       44.04       42.77      1.95 o 
  22   0  -4       10.90        9.09      1.14 o 
   0   1  -4     1148.66     1264.69      7.02 o 
   1   1  -4      573.57      593.06      2.68 o 
   2   1  -4        7.61        9.00      0.42 o 
   3   1  -4      616.61      657.90      3.19 o 
   4   1  -4      240.97      247.77      1.97 o 
   5   1  -4       20.16       25.10      0.41 o 
   6   1  -4      369.40      394.07      2.81 o 
   7   1  -4       18.54       22.88      0.58 o 
   8   1  -4        2.46        3.55      0.24 o 
   9   1  -4      121.05      120.79      1.24 o 
  10   1  -4      341.37      360.07      2.33 o 
  11   1  -4       23.23       22.55      0.68 o 
  12   1  -4      330.35      338.49      3.73 o 
  13   1  -4      145.30      149.35      1.66 o 
  14   1  -4      119.53      116.76      1.70 o 
  15   1  -4       67.53       59.03      1.79 o 
  16   1  -4       36.47       36.12      1.21 o 
  17   1  -4       36.60       32.81      1.21 o 
  18   1  -4       39.09       38.52      1.31 o 
  19   1  -4       56.15       55.27      1.60 o 
  20   1  -4       42.79       42.39      1.49 o 
  21   1  -4       39.36       37.59      1.41 o 
  22   1  -4        8.40        8.82      1.09 o 
  23   1  -4       12.95       13.26      1.03 o 
   0   2  -4     6045.28     6449.67     42.82 o 
   1   2  -4     1995.73     2219.74      9.01 o 
   2   2  -4      946.65      986.14      4.66 o 
   3   2  -4       64.28       69.09      0.93 o 
   4   2  -4      337.94      377.90      4.04 o 
   5   2  -4       75.73       84.88      1.11 o 
   6   2  -4      140.46      177.36      1.44 o 
   7   2  -4      165.96      177.91      1.78 o 
   8   2  -4      163.49      159.32      1.95 o 
   9   2  -4      142.34      141.30      1.34 o 
  10   2  -4      238.41      239.35      1.77 o 
  11   2  -4       14.23       14.29      0.60 o 
  12   2  -4      320.79      290.87      2.48 o 
  13   2  -4      190.29      175.86      2.07 o 
  14   2  -4      176.64      178.46      2.14 o 
  15   2  -4      340.04      342.69      3.58 o 
  16   2  -4       19.70       21.05      1.22 o 
  17   2  -4       92.86       86.08      1.87 o 
  18   2  -4        3.21        3.94      0.66 o 
  19   2  -4        3.07        2.67      0.69 o 
  20   2  -4       18.95       23.89      1.22 o 
  21   2  -4       26.55       25.10      1.46 o 
  22   2  -4       19.45       24.02      1.46 o 
  23   2  -4       63.68       65.59      3.72 o 
   0   3  -4     1108.38     1176.08      8.43 o 
   1   3  -4      233.39      232.45      1.47 o 
   2   3  -4      930.01      978.59      4.30 o 
   3   3  -4      117.11      133.01      1.52 o 
   4   3  -4       10.18        7.08      0.37 o 
   5   3  -4      234.05      259.43      2.14 o 
   6   3  -4      519.91      588.30      3.17 o 
   7   3  -4       12.05       13.43      0.48 o 
   8   3  -4      701.98      748.29      3.87 o 
   9   3  -4       45.43       45.43      0.83 o 
  10   3  -4       37.60       33.01      0.71 o 
  11   3  -4      162.06      161.88      2.25 o 
  12   3  -4       38.05       49.55      1.01 o 
  13   3  -4       58.24       48.80      1.22 o 
  14   3  -4       65.32       63.78      2.01 o 
  15   3  -4      253.54      253.53      3.01 o 
  16   3  -4       14.63       14.02      0.85 o 
  17   3  -4       19.41       11.04      0.79 o 
  18   3  -4       51.09       52.80      1.76 o 
  19   3  -4       22.61       23.09      1.35 o 
  20   3  -4       40.23       38.28      1.68 o 
  21   3  -4       45.97       45.99      1.87 o 
  22   3  -4        6.29        5.63      1.05 o 
  23   3  -4       27.59       32.32      1.77 o 
   0   4  -4     1548.53     1539.69     11.14 o 
   1   4  -4      305.20      333.08      3.86 o 
   2   4  -4      104.12       97.45      0.89 o 
   3   4  -4      118.61      127.69      1.92 o 
   4   4  -4      146.68      157.64      1.62 o 
   5   4  -4        5.81        4.37      0.37 o 
   6   4  -4       84.01       82.75      1.10 o 
   7   4  -4       71.79       75.51      1.08 o 
   8   4  -4      146.92      162.69      1.61 o 
   9   4  -4      247.49      252.81      2.55 o 
  10   4  -4      167.39      157.96      1.65 o 
  11   4  -4      252.25      255.19      2.17 o 
  12   4  -4       14.74       12.37      0.61 o 
  13   4  -4       27.16       24.42      0.97 o 
  14   4  -4      161.91      160.77      2.40 o 
  15   4  -4      101.83       91.89      1.86 o 
  16   4  -4       29.61       28.97      1.35 o 
  17   4  -4        0.37       -0.34      0.73 o 
  18   4  -4       27.86       29.82      1.56 o 
  19   4  -4        4.18        3.72      0.81 o 
  20   4  -4       80.80       91.55      2.51 o 
  21   4  -4       11.31       14.40      1.27 o 
  22   4  -4        0.11       -0.73      0.99 o 
   0   5  -4      139.78      175.37      2.07 o 
   1   5  -4      194.44      180.78      2.27 o 
   2   5  -4      333.97      324.00      2.78 o 
   3   5  -4       44.72       49.34      1.20 o 
   4   5  -4        4.22        5.50      0.59 o 
   5   5  -4       64.12       70.52      1.24 o 
   6   5  -4       85.39       96.87      1.33 o 
   7   5  -4        2.14        2.28      0.37 o 
   8   5  -4       78.84       80.31      1.47 o 
   9   5  -4       37.41       39.60      0.89 o 
  10   5  -4      114.39       99.05      1.38 o 
  11   5  -4      133.80      142.73      1.79 o 
  12   5  -4       84.69       79.67      1.44 o 
  13   5  -4       62.27       58.35      2.07 o 
  14   5  -4       36.02       37.26      1.22 o 
  15   5  -4        3.71        5.04      0.65 o 
  16   5  -4       61.37       54.91      1.80 o 
  17   5  -4       13.07       10.43      0.96 o 
  18   5  -4        6.31        6.52      0.85 o 
  19   5  -4       10.03       12.08      1.12 o 
  20   5  -4       26.06       29.17      1.57 o 
  21   5  -4       23.55       24.35      1.50 o 
   0   6  -4       19.55       19.76      0.68 o 
   1   6  -4       60.20       55.86      0.77 o 
   2   6  -4      134.73      128.47      1.82 o 
   3   6  -4      185.52      178.23      2.22 o 
   4   6  -4      160.85      162.87      2.51 o 
   5   6  -4       87.28       84.15      1.95 o 
   6   6  -4       22.46       21.72      0.71 o 
   7   6  -4       75.27       78.57      1.43 o 
   8   6  -4       17.55       16.90      0.71 o 
   9   6  -4       15.06       15.05      0.66 o 
  10   6  -4        3.59        2.97      0.44 o 
  11   6  -4        3.62        2.37      0.65 o 
  12   6  -4       30.44       22.49      0.96 o 
  13   6  -4       28.25       27.94      1.15 o 
  14   6  -4       24.77       25.40      1.08 o 
  15   6  -4       26.48       24.11      1.08 o 
  16   6  -4       53.32       57.86      1.62 o 
  17   6  -4       27.57       25.34      1.33 o 
  18   6  -4       28.54       29.34      1.52 o 
  19   6  -4       21.98       24.17      1.51 o 
  20   6  -4        7.36        8.56      1.06 o 
  21   6  -4        8.92        5.44      1.17 o 
   0   7  -4     1198.78     1151.09     10.32 o 
   1   7  -4      483.94      434.61      5.67 o 
   2   7  -4      104.69       95.83      3.03 o 
   3   7  -4      278.64      269.63      3.64 o 
   4   7  -4      855.74      806.12      6.76 o 
   5   7  -4      134.91      127.53      2.41 o 
   6   7  -4      173.99      164.64      2.31 o 
   7   7  -4       91.77       88.54      2.21 o 
   8   7  -4       67.39       62.93      1.41 o 
   9   7  -4       43.70       39.07      1.03 o 
  10   7  -4      101.43       94.02      1.90 o 
  11   7  -4        7.14        4.33      0.56 o 
  12   7  -4       26.87       26.68      1.31 o 
  13   7  -4      139.27      135.72      3.59 o 
  14   7  -4      170.02      170.30      2.67 o 
  15   7  -4        6.82        6.62      0.79 o 
  16   7  -4       36.62       35.27      1.35 o 
  17   7  -4        8.34        8.27      1.00 o 
  18   7  -4       66.00       70.10      2.21 o 
  19   7  -4        6.05        4.58      0.88 o 
  20   7  -4       21.82       21.10      2.15 o 
   0   8  -4      456.86      443.80      6.29 o 
   1   8  -4      101.06       93.58      1.73 o 
   2   8  -4      100.12       96.67      2.23 o 
   3   8  -4      250.67      257.89      3.01 o 
   4   8  -4      293.88      283.79      4.32 o 
   5   8  -4      106.54      102.56      3.56 o 
   6   8  -4       17.11       16.55      0.88 o 
   7   8  -4        3.94        3.37      0.55 o 
   8   8  -4       32.65       29.80      1.06 o 
   9   8  -4       17.46       15.21      0.75 o 
  10   8  -4       72.09       66.46      1.39 o 
  11   8  -4        1.07        0.02      0.56 o 
  12   8  -4       80.07       78.92      1.78 o 
  13   8  -4      131.64      127.56      2.72 o 
  14   8  -4       48.97       44.47      1.67 o 
  15   8  -4       17.67       15.52      1.05 o 
  16   8  -4        6.90        9.00      0.91 o 
  17   8  -4       45.36       50.49      2.85 o 
  18   8  -4       53.95       53.07      2.41 o 
   0   9  -4       30.57       27.25      2.40 o 
   1   9  -4      140.23      139.73      4.19 o 
   2   9  -4       56.14       50.39      1.76 o 
   3   9  -4        5.63        4.39      0.79 o 
   4   9  -4       43.59       45.48      2.09 o 
   5   9  -4      140.26      139.38      2.93 o 
   6   9  -4       16.62       16.19      0.93 o 
   7   9  -4       14.21       14.70      1.12 o 
   8   9  -4      171.80      174.07      2.87 o 
   9   9  -4       51.56       52.09      1.44 o 
  10   9  -4       64.89       69.83      2.23 o 
  11   9  -4       24.06       24.38      1.27 o 
  12   9  -4       11.06       10.13      0.83 o 
  13   9  -4       49.69       52.53      2.16 o 
  14   9  -4       24.39       25.07      1.71 o 
  15   9  -4        6.54        5.24      1.52 o 
  16   9  -4        2.32        1.42      1.02 o 
  17   9  -4       28.12       28.78      1.89 o 
   0  10  -4        6.09        5.99      1.80 o 
   1  10  -4       55.43       62.56      2.84 o 
   2  10  -4       16.59       14.52      1.48 o 
   3  10  -4        7.41        7.49      1.80 o 
   4  10  -4       21.13       20.09      1.44 o 
   5  10  -4       54.91       49.34      1.84 o 
   6  10  -4        7.52        5.40      0.92 o 
   7  10  -4       40.57       42.01      2.10 o 
   8  10  -4       44.36       45.57      1.89 o 
   9  10  -4        2.51        3.47      0.67 o 
  10  10  -4       34.19       35.19      1.51 o 
  11  10  -4       16.37       20.16      1.26 o 
  12  10  -4        5.23        5.21      0.84 o 
  13  10  -4       10.89       12.59      1.83 o 
  14  10  -4       22.90       26.52      1.66 o 
  15  10  -4        7.88        7.05      1.14 o 
   0  11  -4        9.19        7.79      1.80 o 
   1  11  -4        6.95        6.94      1.27 o 
   2  11  -4       33.66       35.48      2.33 o 
   3  11  -4        2.55        1.80      1.80 o 
   4  11  -4        4.61        3.92      1.22 o 
   5  11  -4       17.08       19.55      1.79 o 
   6  11  -4        5.96        7.07      1.27 o 
   7  11  -4       24.11       21.99      1.43 o 
   8  11  -4       13.62       10.04      1.14 o 
   9  11  -4        8.10        6.40      1.04 o 
  10  11  -4        8.34        8.34      1.12 o 
  11  11  -4       25.25       25.98      1.71 o 
  12  11  -4        4.51        3.58      1.01 o 
  13  11  -4        0.74        1.70      1.36 o 
   0  12  -4      169.75      220.39      7.79 o 
   1  12  -4       27.45       35.42      2.43 o 
   2  12  -4        2.19        4.79      1.80 o 
   3  12  -4       37.97       38.82      2.54 o 
   4  12  -4        7.99        6.43      2.10 o 
   5  12  -4        5.53        5.61      2.40 o 
   6  12  -4       15.48       17.61      3.29 o 
   7  12  -4       17.15       15.91      1.79 o 
   8  12  -4        3.64        6.26      1.48 o 
   9  12  -4       36.28       33.68      2.43 o 
  10  12  -4       37.65       40.17      2.06 o 
   0  13  -4       95.27      102.71      5.69 o 
   1  13  -4       16.21       17.18      2.00 o 
   2  13  -4        0.73       -0.64      1.36 o 
   3  13  -4       24.18       22.70      2.09 o 
   4  13  -4       55.80       54.84      2.96 o 
   5  13  -4        6.17        5.51      1.36 o 
   6  13  -4       17.52       20.20      2.00 o 
   2   0  -3     1099.59     1035.94      7.83 o 
   4   0  -3     1118.39     1163.84      7.08 o 
   6   0  -3       19.19       15.39      0.51 o 
   8   0  -3      336.60      349.87      3.35 o 
  10   0  -3       17.33       22.12      0.83 o 
  12   0  -3      157.54      151.67      2.24 o 
  14   0  -3      201.64      174.28      3.70 o 
  16   0  -3      116.88      100.75      2.94 o 
  18   0  -3       86.46       87.08      3.44 o 
  20   0  -3      136.27      142.14      3.32 o 
  22   0  -3        9.66       12.40      1.86 o 
  24   0  -3       43.35       49.40      2.85 o 
   1   1  -3     1043.27     1093.43      6.65 o 
   2   1  -3      406.68      396.28      1.96 o 
   3   1  -3      152.55      182.37      1.27 o 
   4   1  -3      309.35      302.62      1.86 o 
   5   1  -3     1353.84     1414.74      9.89 o 
   6   1  -3       39.66       44.34      0.75 o 
   7   1  -3      593.82      612.82      4.65 o 
   8   1  -3      440.97      443.82      4.10 o 
   9   1  -3      210.49      213.20      1.41 o 
  10   1  -3      107.27      114.65      1.14 o 
  11   1  -3       21.02       19.56      0.69 o 
  12   1  -3      184.88      176.89      1.70 o 
  13   1  -3      191.52      201.20      2.05 o 
  14   1  -3       17.70       16.93      0.83 o 
  15   1  -3      185.18      176.98      2.46 o 
  16   1  -3       19.45       15.30      1.08 o 
  17   1  -3       87.99       86.26      1.82 o 
  18   1  -3       74.36       85.42      1.87 o 
  19   1  -3       66.59       65.00      1.76 o 
  20   1  -3       36.11       39.87      1.41 o 
  21   1  -3       15.51       16.38      0.96 o 
  22   1  -3        4.48        6.60      0.93 o 
  23   1  -3       14.95       15.37      1.12 o 
  24   1  -3       20.29       24.81      1.79 o 
   1   2  -3      302.81      311.31      1.58 o 
   2   2  -3      552.74      582.57      5.80 o 
   3   2  -3      827.81      875.76      7.74 o 
   4   2  -3     1373.26     1409.73      6.64 o 
   5   2  -3      203.23      211.38      1.53 o 
   6   2  -3      789.61      899.66      5.07 o 
   7   2  -3      623.90      702.09      4.00 o 
   8   2  -3      511.62      522.27      3.76 o 
   9   2  -3       31.04       40.27      0.69 o 
  10   2  -3      154.75      165.14      1.66 o 
  11   2  -3      189.98      193.51      1.71 o 
  12   2  -3       67.17       70.43      1.66 o 
  13   2  -3      151.84      148.21      1.61 o 
  14   2  -3      159.43      149.33      2.15 o 
  15   2  -3      151.83      136.89      2.34 o 
  16   2  -3       64.39       67.16      1.57 o 
  17   2  -3       31.34       30.70      1.30 o 
  18   2  -3       15.37       14.28      0.88 o 
  19   2  -3       22.04       22.47      1.06 o 
  20   2  -3       25.78       25.76      1.38 o 
  21   2  -3       30.06       34.17      1.61 o 
  22   2  -3       44.46       48.95      1.94 o 
  23   2  -3       42.01       42.60      1.86 o 
   1   3  -3      910.47      967.05      3.73 o 
   2   3  -3     1955.47     2095.31     12.04 o 
   3   3  -3      458.07      496.11      3.17 o 
   4   3  -3     1396.18     1505.03      7.12 o 
   5   3  -3      106.30      116.72      1.36 o 
   6   3  -3      128.93      158.96      1.68 o 
   7   3  -3      314.48      349.32      2.51 o 
   8   3  -3       69.82       78.89      1.04 o 
   9   3  -3       96.94      114.80      1.31 o 
  10   3  -3      311.78      297.03      2.28 o 
  11   3  -3       66.83       70.08      1.03 o 
  12   3  -3       73.37       69.86      1.33 o 
  13   3  -3       20.04       19.18      0.72 o 
  14   3  -3       59.53       59.09      1.13 o 
  15   3  -3      106.02      102.75      2.07 o 
  16   3  -3       51.67       42.95      1.40 o 
  17   3  -3       23.25       25.63      1.06 o 
  18   3  -3       86.61       88.87      2.17 o 
  19   3  -3       70.58       75.46      2.47 o 
  20   3  -3       83.98       91.87      2.42 o 
  21   3  -3        8.56        8.85      1.06 o 
  22   3  -3       13.36       16.66      1.27 o 
  23   3  -3       41.75       44.98      2.14 o 
   1   4  -3     1295.00     1385.26      9.15 o 
   2   4  -3       33.00       32.60      0.86 o 
   3   4  -3      259.07      312.92      3.22 o 
   4   4  -3       77.15       77.89      1.15 o 
   5   4  -3       77.20       89.20      1.28 o 
   6   4  -3      287.31      290.86      2.40 o 
   7   4  -3      172.45      159.15      1.75 o 
   8   4  -3       37.94       40.12      0.99 o 
   9   4  -3      120.25      133.55      1.61 o 
  10   4  -3      101.01      103.26      1.48 o 
  11   4  -3      134.79      116.85      1.68 o 
  12   4  -3      110.81      105.40      2.07 o 
  13   4  -3       21.13       15.31      0.81 o 
  14   4  -3      102.30      100.57      1.71 o 
  15   4  -3       64.25       62.34      1.40 o 
  16   4  -3       22.78       19.59      1.26 o 
  17   4  -3      177.86      172.97      3.50 o 
  18   4  -3        5.91        4.78      0.83 o 
  19   4  -3       32.28       36.37      1.81 o 
  20   4  -3       43.61       46.08      1.79 o 
  21   4  -3        9.92       13.60      1.14 o 
  22   4  -3        1.37        0.40      0.85 o 
  23   4  -3       22.33       22.66      1.44 o 
   1   5  -3      179.49      185.94      1.65 o 
   2   5  -3       39.14       51.33      1.06 o 
   3   5  -3       70.58       55.47      1.32 o 
   4   5  -3       38.98       38.78      1.00 o 
   5   5  -3      220.06      241.44      2.93 o 
   6   5  -3       53.67       49.12      1.38 o 
   7   5  -3        2.27        0.99      0.30 o 
   8   5  -3       15.41       11.67      0.53 o 
   9   5  -3       53.53       49.64      1.49 o 
  10   5  -3       12.89       15.29      0.67 o 
  11   5  -3       78.62       73.74      1.35 o 
  12   5  -3       27.10       25.26      0.99 o 
  13   5  -3       67.04       64.14      1.82 o 
  14   5  -3       39.44       33.72      1.07 o 
  15   5  -3        5.99        5.49      0.60 o 
  16   5  -3       68.94       75.36      2.36 o 
  17   5  -3       32.46       27.06      1.49 o 
  18   5  -3       32.42       32.95      1.71 o 
  19   5  -3       38.39       43.33      2.01 o 
  20   5  -3        9.62        9.65      1.08 o 
  21   5  -3       51.77       54.08      2.02 o 
  22   5  -3        6.74        8.21      1.08 o 
   1   6  -3       54.19       42.83      0.93 o 
   2   6  -3      171.25      178.07      3.04 o 
   3   6  -3       81.51       74.93      1.75 o 
   4   6  -3        2.25        2.25      0.64 o 
   5   6  -3       48.18       49.12      1.23 o 
   6   6  -3      138.25      136.23      2.02 o 
   7   6  -3      182.94      189.13      2.87 o 
   8   6  -3      164.98      162.39      2.27 o 
   9   6  -3       55.41       55.29      1.24 o 
  10   6  -3       70.28       75.69      1.45 o 
  11   6  -3      249.28      251.24      3.16 o 
  12   6  -3       65.64       61.85      1.60 o 
  13   6  -3      144.57      124.51      3.12 o 
  14   6  -3       16.66       15.56      0.99 o 
  15   6  -3      158.64      160.91      2.82 o 
  16   6  -3       17.78       16.76      1.03 o 
  17   6  -3        3.66        3.74      0.79 o 
  18   6  -3       16.41       14.32      1.32 o 
  19   6  -3       21.67       24.80      1.59 o 
  20   6  -3       25.88       31.65      1.76 o 
  21   6  -3        2.21        2.49      1.09 o 
   1   7  -3        1.36        2.01      0.22 o 
   2   7  -3      345.23      322.36      2.71 o 
   3   7  -3       34.88       33.81      1.06 o 
   4   7  -3      238.02      230.67      6.14 o 
   5   7  -3      152.36      153.92      3.39 o 
   6   7  -3      157.61      146.57      2.58 o 
   7   7  -3      143.40      132.03      2.52 o 
   8   7  -3      102.25       96.68      2.42 o 
   9   7  -3      131.35      120.73      2.68 o 
  10   7  -3       32.47       37.08      1.21 o 
  11   7  -3       44.92       35.87      1.47 o 
  12   7  -3      120.76      117.45      2.56 o 
  13   7  -3       21.86       18.78      1.32 o 
  14   7  -3       13.18       11.90      0.91 o 
  15   7  -3       83.46       88.61      2.21 o 
  16   7  -3       27.37       29.36      2.47 o 
  17   7  -3       20.03       17.48      1.39 o 
  18   7  -3        2.11        2.74      2.55 o 
  19   7  -3        3.14        3.87      1.36 o 
  20   7  -3       37.40       44.24      4.04 o 
   1   8  -3      236.60      233.24      2.68 o 
   2   8  -3      884.07      849.49      6.49 o 
   3   8  -3      240.06      238.13      3.33 o 
   4   8  -3      347.14      330.55      7.04 o 
   5   8  -3       32.57       28.24      1.32 o 
   6   8  -3      899.15      845.59      9.52 o 
   7   8  -3       23.59       22.26      1.36 o 
   8   8  -3      149.50      133.79      2.82 o 
   9   8  -3       84.93       86.75      2.85 o 
  10   8  -3       93.29       86.28      2.48 o 
  11   8  -3       98.48       94.15      2.45 o 
  12   8  -3      210.65      202.72      4.52 o 
  13   8  -3       25.31       27.67      1.29 o 
  14   8  -3       45.14       45.67      1.63 o 
  15   8  -3        2.33        1.52      0.83 o 
  16   8  -3       91.12       87.44      5.09 o 
  17   8  -3       35.11       37.36      4.34 o 
  18   8  -3        3.68        4.77      1.58 o 
  19   8  -3       28.66       31.90      3.14 o 
   1   9  -3       15.28       13.41      0.90 o 
   2   9  -3      109.31      100.87      2.38 o 
   3   9  -3      215.90      200.05      3.35 o 
   4   9  -3        5.82        6.36      0.94 o 
   5   9  -3       99.76      104.20      2.51 o 
   6   9  -3      107.37      100.57      3.06 o 
   7   9  -3       70.54       62.46      2.08 o 
   8   9  -3        8.49        7.03      0.91 o 
   9   9  -3        1.03        2.73      0.91 o 
  10   9  -3       17.56       19.45      1.38 o 
  11   9  -3      108.95      107.93      2.82 o 
  12   9  -3        3.93        4.98      0.97 o 
  13   9  -3       30.22       28.52      1.65 o 
  14   9  -3       23.60       24.09      1.54 o 
  15   9  -3       37.18       34.47      2.34 o 
  16   9  -3        7.67        5.09      1.69 o 
  17   9  -3       20.88       24.09      2.33 o 
  18   9  -3       42.45       48.06      2.96 o 
   1  10  -3        5.33        5.54      1.06 o 
   2  10  -3       63.96       60.81      2.64 o 
   3  10  -3       28.66       28.34      2.09 o 
   4  10  -3       37.72       37.60      1.59 o 
   5  10  -3        2.82        0.65      2.25 o 
   6  10  -3        5.29        3.83      0.94 o 
   7  10  -3       32.65       28.46      2.75 o 
   8  10  -3        7.60        8.54      0.97 o 
   9  10  -3       44.47       43.07      1.89 o 
  10  10  -3        1.88        3.91      0.91 o 
  11  10  -3       14.58       15.01      1.30 o 
  12  10  -3       24.40       23.33      1.49 o 
  13  10  -3       45.37       46.98      2.17 o 
  14  10  -3       47.94       47.59      2.54 o 
  15  10  -3       13.34       13.03      1.87 o 
  16  10  -3       11.68       10.03      1.69 o 
   1  11  -3        1.01        2.70      1.27 o 
   2  11  -3       14.47       15.87      1.69 o 
   3  11  -3       19.37       20.79      2.25 o 
   4  11  -3       28.00       28.15      2.00 o 
   5  11  -3       18.15       18.56      2.84 o 
   6  11  -3        8.48       10.01      1.04 o 
   7  11  -3       16.04       16.34      2.25 o 
   8  11  -3       11.74       14.14      1.58 o 
   9  11  -3       12.35       13.70      1.58 o 
  10  11  -3       10.45       11.84      1.59 o 
  11  11  -3       29.49       27.19      1.78 o 
  12  11  -3       14.64       11.25      1.32 o 
  13  11  -3        8.20        3.27      1.22 o 
  14  11  -3        5.55        2.92      0.95 o 
   1  12  -3        8.84       10.30      1.58 o 
   2  12  -3       29.00       33.77      1.90 o 
   3  12  -3       14.41       14.54      1.69 o 
   4  12  -3        3.65        2.15      1.50 o 
   5  12  -3       29.42       27.25      2.12 o 
   6  12  -3       10.09       10.17      1.50 o 
   7  12  -3        0.80       -0.63      1.15 o 
   8  12  -3        8.66        6.42      1.27 o 
   9  12  -3       32.46       36.43      2.43 o 
  10  12  -3        4.85        8.06      1.79 o 
  11  12  -3       17.89       22.82      2.22 o 
   1  13  -3        1.72        3.46      1.17 o 
   2  13  -3       91.91      104.21      4.02 o 
   3  13  -3       20.21       25.02      2.55 o 
   4  13  -3        1.90        4.19      1.48 o 
   5  13  -3       32.20       37.92      3.44 o 
   6  13  -3       98.61      111.09      6.29 o 
   7  13  -3        5.74       10.68      2.55 o 
   0   0  -2    30294.65    26800.74    777.21 o 
   2   0  -2     1205.27     1281.41      6.85 o 
   4   0  -2     2190.39     2175.15     10.06 o 
   6   0  -2      272.87      282.72      2.56 o 
   8   0  -2      125.47      145.91      1.80 o 
  10   0  -2      892.66     1016.34      6.83 o 
  12   0  -2      531.71      529.12     10.78 o 
  14   0  -2      535.02      477.47     10.03 o 
  16   0  -2       25.68       20.59      2.10 o 
  18   0  -2       15.34       16.17      1.27 o 
  20   0  -2      137.39      135.27      4.54 o 
  22   0  -2       21.30       23.65      1.54 o 
  24   0  -2        2.25        3.34      1.36 o 
   0   1  -2     2342.13     2293.85     10.21 o 
   1   1  -2     1100.03     1240.97      3.93 o 
   2   1  -2      448.51      477.94      2.41 o 
   3   1  -2     2106.55     2138.44     10.48 o 
   4   1  -2      157.83      166.14      1.13 o 
   5   1  -2     5753.13     5895.17     47.83 o 
   6   1  -2      937.08      954.88      4.39 o 
   7   1  -2      957.79     1021.90      4.55 o 
   8   1  -2      904.02      983.32      4.67 o 
   9   1  -2     1248.01     1357.29      5.84 o 
  10   1  -2       28.27       33.16      0.64 o 
  11   1  -2      664.98      678.85      4.46 o 
  12   1  -2      134.22      137.30      1.56 o 
  13   1  -2       32.58       31.72      0.83 o 
  14   1  -2      353.25      351.28      5.58 o 
  15   1  -2      263.56      283.46      3.85 o 
  16   1  -2       18.95       14.86      1.04 o 
  17   1  -2       38.62       45.46      1.49 o 
  18   1  -2        3.52        1.14      0.73 o 
  19   1  -2       18.47       17.08      0.93 o 
  20   1  -2       39.09       38.61      1.33 o 
  21   1  -2       21.47       21.35      1.08 o 
  22   1  -2        1.83        1.80      0.70 o 
  23   1  -2       30.26       32.56      1.57 o 
  24   1  -2        2.01        2.69      0.81 o 
   0   2  -2     9895.74     9992.66     48.41 o 
   1   2  -2      104.95       89.96      1.18 o 
   2   2  -2     4628.34     4618.54     43.82 o 
   3   2  -2     2677.55     2647.02     12.70 o 
   4   2  -2     2361.03     2429.96     11.19 o 
   5   2  -2     1183.30     1258.59      7.85 o 
   6   2  -2      443.22      525.27      3.93 o 
   7   2  -2     2470.53     2615.46     10.10 o 
   8   2  -2      225.44      239.43      1.73 o 
   9   2  -2     1627.87     1665.91      7.02 o 
  10   2  -2      474.87      503.28      3.11 o 
  11   2  -2       33.43       36.91      1.04 o 
  12   2  -2       21.42       21.72      0.69 o 
  13   2  -2      335.26      330.69      2.62 o 
  14   2  -2      556.34      559.39      4.15 o 
  15   2  -2      304.69      318.66      3.15 o 
  16   2  -2       94.99       90.17      1.66 o 
  17   2  -2       89.44       79.81      2.89 o 
  18   2  -2       13.33       12.68      1.09 o 
  19   2  -2       10.94       10.60      0.91 o 
  20   2  -2        5.26        4.54      1.07 o 
  21   2  -2        3.79        4.28      0.73 o 
  22   2  -2       20.24       25.97      1.49 o 
  23   2  -2        6.01        9.18      1.12 o 
  24   2  -2       10.31       14.75      1.29 o 
   0   3  -2     2078.35     2014.97     10.82 o 
   1   3  -2       12.16        8.94      0.56 o 
   2   3  -2      413.88      397.48      4.06 o 
   3   3  -2       86.61       96.89      1.79 o 
   4   3  -2      314.06      339.78      3.05 o 
   5   3  -2      231.33      208.16      2.87 o 
   6   3  -2     1606.44     1687.98     16.04 o 
   7   3  -2      179.56      188.94      2.04 o 
   8   3  -2      662.89      690.75      4.20 o 
   9   3  -2       49.51       49.52      0.91 o 
  10   3  -2      242.87      238.29      2.48 o 
  11   3  -2      184.38      187.84      2.40 o 
  12   3  -2       43.61       42.56      1.01 o 
  13   3  -2      332.15      315.47      2.60 o 
  14   3  -2        9.84        7.27      0.47 o 
  15   3  -2      117.35      107.81      1.96 o 
  16   3  -2       10.85       10.06      0.69 o 
  17   3  -2       34.26       31.46      1.22 o 
  18   3  -2       49.16       45.26      2.20 o 
  19   3  -2       13.18       12.18      1.14 o 
  20   3  -2       15.06       17.07      1.36 o 
  21   3  -2       11.35        9.14      1.14 o 
  22   3  -2       18.80       18.89      1.54 o 
  23   3  -2       21.21       23.70      1.44 o 
   0   4  -2      230.63      227.74      3.59 o 
   1   4  -2      775.52      780.64      5.37 o 
   2   4  -2      123.21      130.98      1.67 o 
   3   4  -2      516.35      538.62      4.68 o 
   4   4  -2       52.29       65.15      2.70 o 
   5   4  -2      600.81      630.32      4.95 o 
   6   4  -2      270.70      284.13      3.26 o 
   7   4  -2      392.76      390.74      3.32 o 
   8   4  -2        3.53        4.46      0.36 o 
   9   4  -2       16.53       15.18      0.55 o 
  10   4  -2      589.91      630.02      4.07 o 
  11   4  -2      114.93      123.42      1.92 o 
  12   4  -2       43.97       35.23      3.46 o 
  13   4  -2      140.39      131.31      3.59 o 
  14   4  -2       77.31       73.61      1.69 o 
  15   4  -2       34.30       32.84      1.24 o 
  16   4  -2      105.92      104.74      2.45 o 
  17   4  -2       51.12       50.76      1.55 o 
  18   4  -2        2.30        3.52      0.91 o 
  19   4  -2       38.51       38.01      1.89 o 
  20   4  -2        8.34        9.14      1.17 o 
  21   4  -2       24.60       22.44      1.54 o 
  22   4  -2        0.09        1.67      1.01 o 
  23   4  -2       57.37       62.23      2.51 o 
   0   5  -2      215.92      274.11     11.38 o 
   1   5  -2       92.77       89.46      1.49 o 
   2   5  -2       69.70       69.13      1.31 o 
   3   5  -2      200.03      215.27      2.90 o 
   4   5  -2      196.90      220.22      3.37 o 
   5   5  -2      443.62      464.19      5.77 o 
   6   5  -2       74.48       87.94      1.71 o 
   7   5  -2      323.81      308.34      3.50 o 
   8   5  -2      517.61      524.48      4.88 o 
   9   5  -2      115.51      119.29      3.37 o 
  10   5  -2      124.99      120.43      1.76 o 
  11   5  -2       57.33       56.56      1.11 o 
  12   5  -2       52.64       48.66      2.07 o 
  13   5  -2       13.91       12.68      0.95 o 
  14   5  -2        3.41        3.25      0.66 o 
  15   5  -2      133.52      136.03      2.48 o 
  16   5  -2      114.27      111.05      2.56 o 
  17   5  -2       41.47       41.63      2.51 o 
  18   5  -2       70.99       69.53      2.29 o 
  19   5  -2        0.32        0.32      0.83 o 
  20   5  -2        8.72        9.67      1.19 o 
  21   5  -2       26.49       21.94      2.25 o 
  22   5  -2        2.00        2.51      1.36 o 
   0   6  -2      269.38      245.84      5.39 o 
   1   6  -2       86.04      101.96      1.74 o 
   2   6  -2      118.30      104.34      1.74 o 
   3   6  -2      288.55      280.59      4.94 o 
   4   6  -2      291.30      283.57      6.29 o 
   5   6  -2      378.61      391.28      5.18 o 
   6   6  -2       21.15       22.06      0.97 o 
   7   6  -2      236.41      233.07      2.82 o 
   8   6  -2      119.57      121.37      3.65 o 
   9   6  -2      241.84      244.09      3.32 o 
  10   6  -2      116.59      106.79      1.96 o 
  11   6  -2      224.77      225.69      4.19 o 
  12   6  -2       43.72       40.70      1.32 o 
  13   6  -2       15.72       13.72      1.38 o 
  14   6  -2       60.80       61.66      1.65 o 
  15   6  -2      189.72      189.52      3.36 o 
  16   6  -2       25.28       22.49      1.21 o 
  17   6  -2        8.87        7.86      0.99 o 
  18   6  -2       40.39       36.48      2.62 o 
  19   6  -2       13.58       15.13      4.19 o 
  20   6  -2       20.61       23.58      2.12 o 
  21   6  -2       18.38       20.61      2.00 o 
  22   6  -2        2.87        2.25      1.95 o 
   0   7  -2      327.32      338.37      7.19 o 
   1   7  -2      166.23      168.06      2.74 o 
   2   7  -2       43.48       43.36      1.12 o 
   3   7  -2      116.66      117.88      2.02 o 
   4   7  -2      894.52      860.57      9.00 o 
   5   7  -2      295.79      272.04     11.68 o 
   6   7  -2      166.83      158.36      3.49 o 
   7   7  -2       61.95       65.58      2.22 o 
   8   7  -2       59.44       55.07      2.75 o 
   9   7  -2      634.04      637.16      7.00 o 
  10   7  -2      293.21      275.01      3.77 o 
  11   7  -2        4.38        4.48      0.73 o 
  12   7  -2       10.88        8.85      0.75 o 
  13   7  -2        9.45        8.06      0.81 o 
  14   7  -2       63.34       61.33      1.73 o 
  15   7  -2       21.53       21.26      1.12 o 
  16   7  -2        5.43        3.29      0.92 o 
  17   7  -2       21.65       18.18      1.32 o 
  18   7  -2       16.27       17.99      1.91 o 
  19   7  -2       37.96       38.49      3.44 o 
  20   7  -2       14.12       15.84      2.55 o 
  21   7  -2       15.17       19.87      2.22 o 
   0   8  -2      343.79      336.58      7.79 o 
   1   8  -2      171.24      176.04      2.61 o 
   2   8  -2        1.71        0.53      0.94 o 
   3   8  -2      362.29      358.36      5.61 o 
   4   8  -2       14.49       12.23      1.50 o 
   5   8  -2       58.92       63.08      3.89 o 
   6   8  -2       41.78       46.00      2.00 o 
   7   8  -2      217.92      203.29      4.22 o 
   8   8  -2       38.71       32.24      1.79 o 
   9   8  -2      113.56      115.62      3.44 o 
  10   8  -2      217.47      219.19      3.52 o 
  11   8  -2       12.10       11.29      0.93 o 
  12   8  -2       30.84       30.08      1.25 o 
  13   8  -2      121.02      122.22      3.58 o 
  14   8  -2       10.25        7.79      1.12 o 
  15   8  -2       97.31       85.79      3.15 o 
  16   8  -2       10.37        7.43      1.36 o 
  17   8  -2        8.98        8.03      1.57 o 
  18   8  -2       38.93       38.29      2.64 o 
  19   8  -2        2.21        0.14      1.36 o 
  20   8  -2        1.01        0.75      1.27 o 
   0   9  -2       20.67       14.37      1.80 o 
   1   9  -2       19.65       12.90      1.27 o 
   2   9  -2       70.76       56.62      2.33 o 
   3   9  -2      279.22      256.03     11.08 o 
   4   9  -2       17.49       11.91      1.36 o 
   5   9  -2       61.40       56.79      3.29 o 
   6   9  -2       16.23       16.18      1.48 o 
   7   9  -2       45.37       42.52      2.22 o 
   8   9  -2       96.55       93.89      3.06 o 
   9   9  -2      359.91      347.42      6.13 o 
  10   9  -2       21.26       23.00      1.79 o 
  11   9  -2        1.85        0.87      1.22 o 
  12   9  -2       36.77       38.46      1.78 o 
  13   9  -2       16.43       14.11      1.56 o 
  14   9  -2       44.24       39.59      2.17 o 
  15   9  -2       17.72       15.97      1.49 o 
  16   9  -2       17.66       15.15      1.43 o 
  17   9  -2        5.84        5.91      1.05 o 
  18   9  -2       29.94       29.74      2.43 o 
   0  10  -2       36.12       35.93      2.70 o 
   1  10  -2       21.65       19.64      1.69 o 
   2  10  -2       89.66       88.97      3.18 o 
   3  10  -2        1.09        2.47      0.91 o 
   4  10  -2       21.64       18.50      1.80 o 
   5  10  -2       45.15       38.67      3.59 o 
   6  10  -2       36.79       37.38      4.49 o 
   7  10  -2       63.86       61.54      2.64 o 
   8  10  -2        7.30        6.62      1.80 o 
   9  10  -2       16.84       15.65      2.40 o 
  10  10  -2       27.52       24.65      1.91 o 
  11  10  -2        9.40        8.22      1.14 o 
  12  10  -2       50.00       50.01      2.33 o 
  13  10  -2        5.35        6.22      1.09 o 
  14  10  -2        8.94        7.46      1.14 o 
  15  10  -2        8.29        8.65      1.26 o 
  16  10  -2        8.08        7.13      1.36 o 
  17  10  -2       32.38       36.83      2.06 o 
   0  11  -2       17.96       17.37      2.40 o 
   1  11  -2       10.22        5.42      1.27 o 
   2  11  -2        9.35        6.05      1.26 o 
   3  11  -2       27.29       23.96      1.91 o 
   4  11  -2       14.90       14.60      1.69 o 
   5  11  -2       24.55       28.12      2.00 o 
   6  11  -2        6.26        6.30      1.20 o 
   7  11  -2       47.23       50.19      4.04 o 
   8  11  -2        3.70        3.14      1.27 o 
   9  11  -2       17.64       16.18      1.69 o 
  10  11  -2       54.15       53.30      2.84 o 
  11  11  -2       18.09       22.04      1.54 o 
  12  11  -2       24.78       23.21      2.44 o 
  13  11  -2        5.16        6.82      1.78 o 
  14  11  -2        0.37        1.35      1.06 o 
  15  11  -2        9.07        8.24      1.38 o 
   0  12  -2       34.55       35.63      3.29 o 
   1  12  -2        8.04        9.69      1.26 o 
   2  12  -2       22.33       23.60      1.96 o 
   3  12  -2        5.82        4.34      1.48 o 
   4  12  -2       12.53       12.31      1.69 o 
   5  12  -2       49.82       48.96      2.75 o 
   6  12  -2        7.27        8.10      1.48 o 
   7  12  -2        3.11        1.95      1.27 o 
   8  12  -2       20.75       25.94      2.84 o 
   9  12  -2       16.94       16.19      1.91 o 
  10  12  -2       30.47       33.49      2.43 o 
  11  12  -2        9.95        9.37      1.69 o 
  12  12  -2       36.68       32.21      2.16 o 
   0  13  -2       25.13       26.65      2.12 o 
   1  13  -2       28.09       29.66      1.84 o 
   2  13  -2        5.06        2.45      1.15 o 
   3  13  -2       18.71       19.84      3.89 o 
   4  13  -2       31.49       36.71      2.54 o 
   5  13  -2        1.31        1.50      1.27 o 
   6  13  -2        4.10        4.19      1.36 o 
   7  13  -2       24.76       22.29      4.34 o 
   8  13  -2       24.72       25.87      3.29 o 
   4   0  -1    19784.41    18825.26    107.06 o 
   6   0  -1      779.78      819.32      4.90 o 
   8   0  -1      661.05      716.37      4.70 o 
  10   0  -1     1201.69     1221.62      7.39 o 
  12   0  -1      341.39      348.60      5.24 o 
  14   0  -1      307.32      311.72      6.89 o 
  16   0  -1      383.11      375.20      8.09 o 
  18   0  -1       37.90       31.14      2.40 o 
  20   0  -1        5.05        1.20      1.20 o 
  22   0  -1       63.47       66.41      2.67 o 
  24   0  -1       23.81       25.32      2.22 o 
   2   1  -1    10407.38    10141.20     65.47 o 
   3   1  -1     4023.09     4104.19     53.68 o 
   4   1  -1      599.48      627.78      5.96 o 
   5   1  -1     5248.07     5381.55     26.51 o 
   6   1  -1      160.41      156.91      2.23 o 
   7   1  -1     4386.75     4546.91     40.47 o 
   8   1  -1     3425.30     3658.41     16.88 o 
   9   1  -1      251.25      270.18      3.54 o 
  10   1  -1      361.18      394.40      4.55 o 
  11   1  -1     1257.03     1337.79      7.45 o 
  12   1  -1      323.89      333.11      2.59 o 
  13   1  -1      219.17      225.93      2.26 o 
  14   1  -1      376.98      363.82      5.28 o 
  15   1  -1      139.55      151.42      3.28 o 
  16   1  -1      110.80      110.01      2.47 o 
  17   1  -1       23.53       24.02      1.32 o 
  18   1  -1       45.58       48.10      1.49 o 
  19   1  -1        1.41        1.23      0.61 o 
  20   1  -1       10.98       11.94      0.93 o 
  21   1  -1        0.35        0.39      0.83 o 
  22   1  -1       50.03       56.33      2.23 o 
  23   1  -1       16.96       20.67      1.33 o 
  24   1  -1       17.84       19.63      1.25 o 
   1   2  -1    12691.33    11938.98     69.24 o 
   2   2  -1     1897.78     1858.25     25.45 o 
   3   2  -1      824.84      854.87      8.06 o 
   4   2  -1     2068.52     2160.67     13.87 o 
   5   2  -1     1038.62     1064.67      5.02 o 
   6   2  -1       73.76       68.68      1.03 o 
   7   2  -1      415.66      428.04      2.32 o 
   8   2  -1      163.31      168.55      1.24 o 
   9   2  -1      550.88      599.53      5.36 o 
  10   2  -1      399.84      403.10      2.93 o 
  11   2  -1      277.53      279.28      2.59 o 
  12   2  -1       10.28        8.14      0.49 o 
  13   2  -1      677.34      667.79      6.83 o 
  14   2  -1      194.51      206.25      1.96 o 
  15   2  -1      135.41      119.10      2.16 o 
  16   2  -1      242.72      226.07      2.66 o 
  17   2  -1       33.86       35.75      1.27 o 
  18   2  -1       30.35       26.04      0.98 o 
  19   2  -1       11.61       10.87      1.39 o 
  20   2  -1        1.00        1.42      0.83 o 
  21   2  -1       39.61       42.48      1.95 o 
  22   2  -1       19.91       18.10      1.87 o 
  23   2  -1       20.37       19.34      1.49 o 
  24   2  -1       15.09       14.78      1.38 o 
   1   3  -1      518.57      568.35      5.08 o 
   2   3  -1      517.78      545.91      3.17 o 
   3   3  -1      202.01      226.69      3.11 o 
   4   3  -1      296.46      300.26      2.94 o 
   5   3  -1       20.61       26.86      0.75 o 
   6   3  -1      487.87      540.44      7.48 o 
   7   3  -1      333.09      341.17      2.83 o 
   8   3  -1      157.35      171.38      4.30 o 
   9   3  -1       53.04       43.33      1.47 o 
  10   3  -1       32.89       42.12      1.50 o 
  11   3  -1       17.22       16.75      0.41 o 
  12   3  -1      217.38      224.43      2.75 o 
  13   3  -1       31.83       32.52      0.94 o 
  14   3  -1      486.37      498.83      3.57 o 
  15   3  -1      183.55      174.16      2.74 o 
  16   3  -1       13.14       11.71      0.69 o 
  17   3  -1       67.24       61.28      1.67 o 
  18   3  -1       80.32       77.65      2.16 o 
  19   3  -1        1.54        0.84      0.68 o 
  20   3  -1        0.98        0.76      0.83 o 
  21   3  -1       14.23       12.18      1.19 o 
  22   3  -1       51.09       61.70      2.36 o 
  23   3  -1        5.23        3.89      1.41 o 
  24   3  -1        8.90       11.01      2.10 o 
   1   4  -1     2091.96     2186.31     15.25 o 
   2   4  -1     2368.29     2468.98     17.15 o 
   3   4  -1      154.32      146.43      1.61 o 
   4   4  -1       52.71       46.20      1.09 o 
   5   4  -1      549.39      576.02      4.54 o 
   6   4  -1      288.07      276.88      2.52 o 
   7   4  -1       13.03       10.36      0.55 o 
   8   4  -1      371.34      424.05      5.40 o 
   9   4  -1       83.90       89.98      1.82 o 
  10   4  -1      109.56      106.59      1.95 o 
  11   4  -1       26.09       26.95      0.66 o 
  12   4  -1       90.61       83.41      1.37 o 
  13   4  -1      812.99      786.54      5.65 o 
  14   4  -1      711.34      704.22      7.33 o 
  15   4  -1      326.69      321.08      4.57 o 
  16   4  -1       24.48       22.72      1.14 o 
  17   4  -1      136.17      138.96      3.33 o 
  18   4  -1       49.73       47.55      1.60 o 
  19   4  -1       53.64       54.23      1.78 o 
  20   4  -1       24.16       25.46      1.54 o 
  21   4  -1        4.75        7.21      1.13 o 
  22   4  -1       16.63       16.63      1.91 o 
  23   4  -1       16.63       22.18      2.09 o 
   1   5  -1      133.88      138.76      3.29 o 
   2   5  -1     1110.86     1196.30     11.83 o 
   3   5  -1     1262.96     1333.11     10.24 o 
   4   5  -1      834.42      873.64     11.68 o 
   5   5  -1      176.79      197.60      2.51 o 
   6   5  -1       42.87       48.58      0.84 o 
   7   5  -1        7.49        8.88      0.41 o 
   8   5  -1        2.87        1.35      0.38 o 
   9   5  -1      119.42      116.38      1.85 o 
  10   5  -1      206.40      205.25      2.98 o 
  11   5  -1      112.09      105.50      2.25 o 
  12   5  -1      192.40      171.44      2.80 o 
  13   5  -1       14.60       12.10      0.86 o 
  14   5  -1       59.20       61.51      2.44 o 
  15   5  -1       13.29       13.71      1.11 o 
  16   5  -1       36.19       31.45      1.27 o 
  17   5  -1      181.36      195.75      4.37 o 
  18   5  -1        4.44        3.92      0.78 o 
  19   5  -1      166.87      174.16      3.73 o 
  20   5  -1        5.04        6.07      1.48 o 
  21   5  -1       30.66       35.87      2.43 o 
  22   5  -1       84.49       94.11      3.91 o 
  23   5  -1       33.35       39.74      2.75 o 
   1   6  -1     1780.82     1884.00     38.63 o 
   2   6  -1      574.83      579.95      6.74 o 
   3   6  -1      146.38      149.07      3.74 o 
   4   6  -1      252.11      251.30      6.55 o 
   5   6  -1      370.11      374.54      4.97 o 
   6   6  -1      329.76      318.44      3.33 o 
   7   6  -1      785.33      780.67      5.02 o 
   8   6  -1       55.30       53.54      1.45 o 
   9   6  -1       14.78       12.30      0.83 o 
  10   6  -1      289.74      293.72      4.46 o 
  11   6  -1      949.50      942.48      9.92 o 
  12   6  -1      495.32      477.47      5.13 o 
  13   6  -1        1.11        0.71      0.80 o 
  14   6  -1       20.67       18.53      1.12 o 
  15   6  -1       63.81       68.06      1.82 o 
  16   6  -1        3.43        4.12      0.77 o 
  17   6  -1       17.66       18.33      1.36 o 
  18   6  -1       24.47       24.60      1.59 o 
  19   6  -1       16.64       18.18      1.41 o 
  20   6  -1       18.73       17.03      1.87 o 
  21   6  -1        1.88        1.96      1.36 o 
  22   6  -1       12.01       13.88      1.79 o 
   1   7  -1      199.88      192.84      3.60 o 
   2   7  -1      114.71      112.62      2.75 o 
   3   7  -1      113.94      125.70      2.42 o 
   4   7  -1      237.18      241.38      4.12 o 
   5   7  -1       16.69       21.28      1.27 o 
   6   7  -1      115.73      117.56      1.99 o 
   7   7  -1       37.90       39.47      3.89 o 
   8   7  -1       90.95       82.78      1.85 o 
   9   7  -1      114.98      107.22      2.20 o 
  10   7  -1       69.64       69.55      1.80 o 
  11   7  -1      246.19      238.18      3.52 o 
  12   7  -1      106.76       97.69      2.91 o 
  13   7  -1       71.25       66.59      2.51 o 
  14   7  -1       81.68       82.52      3.89 o 
  15   7  -1        2.52        3.04      0.83 o 
  16   7  -1       89.02       98.62      3.89 o 
  17   7  -1       37.23       39.54      1.89 o 
  18   7  -1       20.76       21.82      1.97 o 
  19   7  -1       13.91       12.22      1.23 o 
  20   7  -1        0.60        1.57      1.36 o 
  21   7  -1       26.05       21.40      2.99 o 
   1   8  -1       83.05       83.71      3.29 o 
   2   8  -1      161.46      161.72      4.94 o 
   3   8  -1      153.67      166.67      3.70 o 
   4   8  -1        8.57        7.72      1.15 o 
   5   8  -1      122.76      118.04      3.18 o 
   6   8  -1      121.33      122.33      2.18 o 
   7   8  -1       82.28       75.18      2.54 o 
   8   8  -1        2.74        1.05      0.85 o 
   9   8  -1       10.12        9.80      1.15 o 
  10   8  -1        1.68        2.46      1.95 o 
  11   8  -1      514.73      526.47      7.61 o 
  12   8  -1       26.83       28.18      2.00 o 
  13   8  -1       56.07       56.93      2.51 o 
  14   8  -1       76.40       85.44      7.49 o 
  15   8  -1       11.40       10.72      1.14 o 
  16   8  -1        5.70        3.70      0.91 o 
  17   8  -1        1.83        1.51      0.91 o 
  18   8  -1       14.15       13.55      1.32 o 
  19   8  -1        6.30        5.37      1.27 o 
  20   8  -1        1.91        0.75      1.27 o 
   1   9  -1        2.31        3.34      1.05 o 
   2   9  -1       14.22        9.98      1.36 o 
   3   9  -1       52.47       54.24      2.11 o 
   4   9  -1       76.19       72.72      2.64 o 
   5   9  -1       26.43       30.61      1.79 o 
   6   9  -1       29.93       25.88      1.80 o 
   7   9  -1       72.42       62.91      2.54 o 
   8   9  -1       70.06       75.49      2.75 o 
   9   9  -1       26.03       23.15      2.99 o 
  10   9  -1       20.73       19.90      4.34 o 
  11   9  -1      139.53      144.34      4.01 o 
  12   9  -1        2.46        4.08      1.80 o 
  13   9  -1       59.76       63.70      2.85 o 
  14   9  -1       16.67       17.48      1.79 o 
  15   9  -1        4.16        5.10      1.04 o 
  16   9  -1       22.10       19.15      1.70 o 
  17   9  -1       12.87       15.04      2.10 o 
  18   9  -1       37.55       38.74      2.11 o 
  19   9  -1       19.53       22.22      1.66 o 
   1  10  -1       15.96       16.47      1.48 o 
   2  10  -1       35.03       35.67      1.73 o 
   3  10  -1       21.03       16.78      1.38 o 
   4  10  -1      210.69      181.71     11.23 o 
   5  10  -1       27.56       26.14      1.91 o 
   6  10  -1       10.23        7.16      2.10 o 
   7  10  -1       17.22       14.83      1.50 o 
   8  10  -1        4.14        3.14      1.06 o 
   9  10  -1        2.40        2.21      1.15 o 
  10  10  -1        5.10        3.14      1.06 o 
  11  10  -1        3.16        4.22      1.15 o 
  12  10  -1       36.11       35.34      3.29 o 
  13  10  -1       64.71       66.40      3.06 o 
  14  10  -1       52.43       54.46      2.85 o 
  15  10  -1        5.46        3.67      1.14 o 
  16  10  -1        2.19        2.07      1.19 o 
  17  10  -1        0.36       -0.49      0.91 o 
   1  11  -1       17.51       16.15      1.32 o 
   2  11  -1       11.27       15.88      1.32 o 
   3  11  -1        7.97        7.74      1.36 o 
   4  11  -1       81.20       83.70      3.18 o 
   5  11  -1       78.30       80.02      3.18 o 
   6  11  -1        0.54        2.15      1.15 o 
   7  11  -1        1.14        0.60      1.06 o 
   8  11  -1        6.16        6.16      1.27 o 
   9  11  -1       18.79       18.75      1.69 o 
  10  11  -1       17.58       16.62      1.69 o 
  11  11  -1        6.64        8.49      1.58 o 
  12  11  -1        6.08        4.35      1.36 o 
  13  11  -1       26.48       32.10      2.43 o 
  14  11  -1        6.91        7.27      1.80 o 
  15  11  -1       14.43       13.35      1.65 o 
   1  12  -1       41.89       42.43      2.07 o 
   2  12  -1       54.76       63.72      2.42 o 
   3  12  -1       33.59       38.18      2.54 o 
   4  12  -1        8.79       14.52      1.69 o 
   5  12  -1        7.88        8.13      1.48 o 
   6  12  -1        0.74       -0.14      1.15 o 
   7  12  -1       32.69       34.16      2.33 o 
   8  12  -1       16.26       16.95      2.25 o 
   9  12  -1        7.85        8.65      1.58 o 
  10  12  -1       10.25       11.72      1.80 o 
  11  12  -1        8.98        7.31      1.65 o 
  12  12  -1       13.55       14.68      1.91 o 
   1  13  -1        6.55        7.14      1.05 o 
   2  13  -1        4.18        6.07      1.58 o 
   3  13  -1        8.07        7.30      1.58 o 
   4  13  -1       15.12       13.49      2.25 o 
   5  13  -1       14.24       15.37      3.14 o 
   6  13  -1        7.20        7.55      1.58 o 
   7  13  -1       16.54       15.67      1.79 o 
   8  13  -1        0.09       -1.95      1.95 o 
   9  13  -1        1.57        2.10      1.95 o 
   1  14  -1        0.16        1.05      1.09 o 
   2  14  -1       27.88       33.18      2.06 o 
   4   0   0     7603.83     7563.84     55.23 o 
   6   0   0     5704.30     6034.89     80.70 o 
   8   0   0      169.65      171.19      2.43 o 
  10   0   0     2102.54     2312.74     16.91 o 
  12   0   0     1062.25     1100.69      9.41 o 
  14   0   0       81.89       79.11      2.09 o 
  16   0   0      583.57      534.85      7.64 o 
  18   0   0      557.19      604.88     11.08 o 
  20   0   0      210.57      220.69      6.89 o 
  22   0   0      230.45      259.00      6.59 o 
  24   0   0        8.35        4.05      1.80 o 
   3   1   0     1207.27     1225.82      5.80 o 
   4   1   0       66.39       59.47      1.44 o 
   5   1   0     1565.49     1584.33     10.24 o 
   6   1   0       47.92       56.30      1.48 o 
   7   1   0       34.75       29.27      0.57 o 
   8   1   0        1.29        1.92      0.24 o 
   9   1   0     1857.57     2060.73     10.28 o 
  10   1   0      143.54      130.19      1.52 o 
  11   1   0       19.18       24.32      0.74 o 
  12   1   0      202.98      216.87      2.12 o 
  13   1   0       79.05       88.31      1.43 o 
  14   1   0       59.26       57.42      1.24 o 
  15   1   0      475.99      467.39      5.36 o 
  16   1   0       87.99       81.33      2.24 o 
  17   1   0       91.34       83.74      1.90 o 
  18   1   0       38.83       41.05      1.54 o 
  19   1   0        0.10       -1.15      1.15 o 
  20   1   0       67.45       67.90      3.89 o 
  21   1   0       29.69       32.10      1.96 o 
  22   1   0       18.82       19.65      1.54 o 
  23   1   0        0.00       -0.22      0.83 o 
  24   1   0       11.58        8.29      1.90 o 
   0   2   0     5202.43     5106.58     91.93 o 
   1   2   0      618.89      598.17      5.66 o 
   2   2   0      624.48      670.88      7.74 o 
   3   2   0     8153.89     7613.49     32.15 o 
   4   2   0      860.86      834.52      4.13 o 
   5   2   0      114.28      113.53      1.32 o 
   6   2   0        1.27        2.15      0.27 o 
   7   2   0      628.23      646.95      3.92 o 
   8   2   0      264.65      261.10      2.43 o 
   9   2   0      121.94      115.04      1.38 o 
  10   2   0       35.47       35.14      0.96 o 
  11   2   0        0.57        0.55      0.26 o 
  12   2   0      959.19     1004.54     11.29 o 
  13   2   0       56.10       58.50      1.74 o 
  14   2   0     1079.50     1042.36      6.90 o 
  15   2   0      157.88      172.22      3.09 o 
  16   2   0        8.64        3.83      0.86 o 
  17   2   0      140.62      127.34      2.38 o 
  18   2   0       67.90       71.36      1.59 o 
  19   2   0        6.39        9.33      1.18 o 
  20   2   0        2.75        4.24      0.69 o 
  21   2   0        2.36        2.14      0.87 o 
  22   2   0       11.72       12.23      1.56 o 
  23   2   0       40.69       45.36      2.72 o 
  24   2   0       22.57       24.19      1.66 o 
   0   3   0     3954.67     3938.38     97.47 o 
   1   3   0      640.96      702.27      7.57 o 
   2   3   0     3254.10     3250.67     32.44 o 
   3   3   0      204.31      191.76      2.81 o 
   4   3   0       85.57       94.43      1.25 o 
   5   3   0      150.12      157.13      1.34 o 
   6   3   0       49.01       40.35      0.75 o 
   7   3   0      422.10      448.87      3.04 o 
   8   3   0      235.47      254.16      2.16 o 
   9   3   0        2.75        3.33      0.22 o 
  10   3   0      109.02      115.60      1.59 o 
  11   3   0       48.23       37.75      0.61 o 
  12   3   0        0.02        0.81      0.32 o 
  13   3   0      269.49      252.80      2.26 o 
  14   3   0      104.07       94.07      1.42 o 
  15   3   0        5.19        4.51      0.43 o 
  16   3   0        0.02       -0.47      0.53 o 
  17   3   0        4.57        4.13      0.62 o 
  18   3   0      280.94      266.42      3.20 o 
  19   3   0       43.71       51.99      1.46 o 
  20   3   0       43.71       44.67      1.44 o 
  21   3   0       27.88       27.80      1.42 o 
  22   3   0       10.47       14.31      1.32 o 
  23   3   0       88.47      101.80      3.91 o 
  24   3   0       77.30       95.53      4.79 o 
   0   4   0      162.93      164.99      1.95 o 
   1   4   0     1847.12     1824.06     10.36 o 
   2   4   0     3501.54     3510.39     16.50 o 
   3   4   0     1987.95     2100.73     10.35 o 
   4   4   0      125.19      152.29      1.81 o 
   5   4   0        4.08        5.11      0.25 o 
   6   4   0       66.91       58.76      0.76 o 
   7   4   0      361.44      392.35      5.10 o 
   8   4   0      400.10      465.84      3.26 o 
   9   4   0      227.26      210.14      2.08 o 
  10   4   0      166.83      157.85      1.41 o 
  11   4   0      456.75      482.67      2.93 o 
  12   4   0       41.22       44.07      0.94 o 
  13   4   0      281.38      267.27      3.07 o 
  14   4   0      180.35      194.59      2.85 o 
  15   4   0      158.44      151.68      2.26 o 
  16   4   0       50.76       50.89      1.98 o 
  17   4   0       53.15       47.54      1.86 o 
  18   4   0       88.31       80.24      1.83 o 
  19   4   0        5.73        5.49      0.69 o 
  20   4   0        5.61        4.93      0.81 o 
  21   4   0       55.10       60.36      2.29 o 
  22   4   0       14.00       10.04      1.26 o 
  23   4   0       21.60       26.31      2.22 o 
   0   5   0     6150.15     6642.56     41.71 o 
   1   5   0       37.28       40.10      0.96 o 
   2   5   0       84.32       95.97      1.40 o 
   3   5   0     1099.28     1101.83      8.46 o 
   4   5   0     3349.01     3588.14     23.77 o 
   5   5   0      449.18      493.97      2.82 o 
   6   5   0      117.99      129.09      1.32 o 
   7   5   0      241.41      281.16      2.01 o 
   8   5   0        0.64        0.35      0.27 o 
   9   5   0       13.12       11.36      0.38 o 
  10   5   0      191.07      196.43      2.12 o 
  11   5   0        7.50        9.50      0.88 o 
  12   5   0      691.85      669.54     11.45 o 
  13   5   0      109.10       90.03      1.82 o 
  14   5   0      139.82      131.24      2.55 o 
  15   5   0        5.63        6.27      0.70 o 
  16   5   0       63.65       59.09      1.49 o 
  17   5   0        3.69        1.57      0.68 o 
  18   5   0       22.73       26.42      1.27 o 
  19   5   0        1.68        1.32      0.70 o 
  20   5   0        6.94        7.65      1.19 o 
  21   5   0       38.35       33.98      1.82 o 
  22   5   0       14.21       14.73      1.45 o 
  23   5   0       69.28       76.80      3.60 o 
   0   6   0      295.90      245.25      5.39 o 
   1   6   0      658.61      707.43      5.96 o 
   2   6   0       90.62       82.36      1.33 o 
   3   6   0     1197.37     1277.39      7.64 o 
   4   6   0      708.50      703.09      6.99 o 
   5   6   0        2.45        3.97      0.52 o 
   6   6   0        0.23       -0.29      0.39 o 
   7   6   0      143.41      144.26      2.39 o 
   8   6   0        5.43        3.09      0.37 o 
   9   6   0       86.27       91.93      1.50 o 
  10   6   0      614.51      627.83      6.59 o 
  11   6   0      207.06      210.15      3.27 o 
  12   6   0       70.12       64.00      1.71 o 
  13   6   0      332.86      337.96      4.80 o 
  14   6   0      543.61      566.94      7.43 o 
  15   6   0       49.02       46.02      1.84 o 
  16   6   0      151.14      144.74      3.22 o 
  17   6   0        1.94        0.96      0.66 o 
  18   6   0        9.49        9.84      1.00 o 
  19   6   0        0.94        1.17      0.83 o 
  20   6   0       26.86       25.41      2.12 o 
  21   6   0        0.08       -0.33      1.01 o 
  22   6   0       11.58       12.47      2.84 o 
   0   7   0     1563.61     1601.13     19.16 o 
   1   7   0      247.24      241.72      4.23 o 
   2   7   0      429.24      475.25      6.91 o 
   3   7   0        0.93        0.47      0.48 o 
   4   7   0       71.47       79.45      1.69 o 
   5   7   0        8.25        6.28      0.45 o 
   6   7   0       74.32       82.18      1.30 o 
   7   7   0        0.57        1.53      0.34 o 
   8   7   0        1.01        2.47      0.72 o 
   9   7   0      350.19      331.23      3.50 o 
  10   7   0      176.31      179.84      3.22 o 
  11   7   0       61.00       61.95      2.01 o 
  12   7   0       33.74       32.75      1.56 o 
  13   7   0       12.62       12.10      1.27 o 
  14   7   0        0.38       -0.07      1.54 o 
  15   7   0        0.65       -0.44      0.79 o 
  16   7   0      117.31      111.22      2.93 o 
  17   7   0        3.77        2.86      1.10 o 
  18   7   0       27.92       26.28      1.66 o 
  19   7   0       11.79        9.40      1.19 o 
  20   7   0       27.47       31.89      1.89 o 
  21   7   0        2.35        3.66      1.05 o 
   0   8   0      147.86      170.68      5.09 o 
   1   8   0        0.16       -0.94      0.94 o 
   2   8   0      115.59      114.05      2.47 o 
   3   8   0      237.93      239.05      4.28 o 
   4   8   0        8.71       10.54      1.15 o 
   5   8   0        1.08       -0.07      0.90 o 
   6   8   0       25.73       27.42      1.04 o 
   7   8   0        4.98        6.08      0.79 o 
   8   8   0        0.32       -1.11      1.11 o 
   9   8   0        3.05        2.62      1.15 o 
  10   8   0      186.24      178.61      4.12 o 
  11   8   0        8.04        6.79      1.15 o 
  12   8   0        0.71        1.01      0.79 o 
  13   8   0       93.34       87.64      2.59 o 
  14   8   0       38.91       36.96      1.78 o 
  15   8   0       89.47       85.34      3.28 o 
  16   8   0        5.60        4.69      1.22 o 
  17   8   0        3.71        1.62      1.00 o 
  18   8   0        1.31        0.88      0.91 o 
  19   8   0        0.31       -1.01      1.01 o 
  20   8   0       18.84       23.16      1.66 o 
   0   9   0       19.17       10.78      1.50 o 
   1   9   0       26.20       25.92      1.38 o 
   2   9   0      134.38      118.72      2.77 o 
   3   9   0      156.54      174.91      3.28 o 
   4   9   0        9.32        7.43      1.15 o 
   5   9   0       47.34       47.99      1.63 o 
   6   9   0       15.86       15.37      1.48 o 
   7   9   0        1.54        0.07      0.94 o 
   8   9   0       27.40       29.36      1.91 o 
   9   9   0       79.99       73.69      2.85 o 
  10   9   0       10.77       12.69      1.44 o 
  11   9   0       42.95       43.75      2.30 o 
  12   9   0       15.90       14.00      1.65 o 
  13   9   0        2.26        1.35      1.06 o 
  14   9   0        3.41        0.87      1.35 o 
  15   9   0       23.69       24.46      2.00 o 
  16   9   0        0.69        0.15      1.22 o 
  17   9   0        0.60       -0.22      1.15 o 
  18   9   0       15.72       16.70      1.49 o 
  19   9   0        0.28       -0.57      1.01 o 
   0  10   0       90.94       59.59      3.59 o 
   1  10   0        7.48        7.12      1.14 o 
   2  10   0      237.07      222.29      3.98 o 
   3  10   0       17.22       25.84      1.91 o 
   4  10   0       40.83       41.88      3.29 o 
   5  10   0       25.62       26.54      1.91 o 
   6  10   0       37.90       33.92      2.00 o 
   7  10   0       21.67       23.53      1.69 o 
   8  10   0       26.84       28.46      1.91 o 
   9  10   0       14.60       12.56      1.80 o 
  10  10   0       32.84       33.22      4.19 o 
  11  10   0        0.54        1.32      1.65 o 
  12  10   0       93.92       97.94      4.04 o 
  13  10   0        2.18        3.54      1.22 o 
  14  10   0       25.21       20.87      2.00 o 
  15  10   0       78.83       85.08      3.49 o 
  16  10   0        0.48        0.00      1.50 o 
  17  10   0       24.96       25.85      2.30 o 
   0  11   0        0.54       -1.15      1.15 o 
   1  11   0       32.03       28.82      1.61 o 
   2  11   0        3.26        0.50      0.86 o 
   3  11   0       68.03       74.95      3.06 o 
   4  11   0        1.00        2.23      1.15 o 
   5  11   0        2.24        2.99      1.15 o 
   6  11   0        9.00        5.05      1.15 o 
   7  11   0       28.89       30.04      2.55 o 
   8  11   0        6.41        4.49      1.27 o 
   9  11   0        5.73        7.80      1.48 o 
  10  11   0       92.28       99.93      3.70 o 
  11  11   0        0.01       -0.30      1.50 o 
  12  11   0        0.59        0.90      1.27 o 
  13  11   0        0.00       -0.35      1.15 o 
  14  11   0       19.12       23.29      2.12 o 
  15  11   0        0.93       -1.36      1.36 o 
   0  12   0       23.07       30.62      2.12 o 
   1  12   0        0.05        1.00      0.78 o 
   2  12   0       41.56       40.03      2.07 o 
   3  12   0       32.06       32.05      2.33 o 
   4  12   0        0.71        1.69      1.20 o 
   5  12   0        8.73        6.41      1.36 o 
   6  12   0        1.76        1.33      1.15 o 
   7  12   0        6.36        6.72      1.95 o 
   8  12   0        2.16        0.65      1.15 o 
   9  12   0       15.72       16.49      2.84 o 
  10  12   0        0.13        1.50      1.27 o 
  11  12   0       27.55       35.09      3.59 o 
  12  12   0       31.30       39.25      5.39 o 
  13  12   0        0.90        0.25      1.15 o 
   0  13   0        3.02        0.22      1.22 o 
   1  13   0        0.00       -0.81      0.81 o 
   2  13   0        0.83       -0.24      1.12 o 
   3  13   0        1.86        0.70      1.04 o 
   4  13   0        7.36        8.24      2.55 o 
   5  13   0       14.71       13.71      1.91 o 
   6  13   0        1.30        0.70      1.22 o 
   7  13   0        3.63        0.76      2.10 o 
   8  13   0        0.03       -1.27      1.27 o 
   9  13   0        0.02       -0.60      1.15 o 
   0  14   0       24.79       28.42      3.44 o 
   1  14   0       18.23       23.43      1.78 o 
   2  14   0       21.59       24.51      1.84 o 
   3  14   0        0.53        1.70      1.04 o 
   4   0   1    19782.62    18518.29    154.51 o 
   6   0   1      779.87      819.88      9.58 o 
   8   0   1      661.02      713.58      9.28 o 
  10   0   1     1201.77     1154.01     21.86 o 
  12   0   1      341.27      351.13      4.43 o 
  14   0   1      307.30      310.49      5.09 o 
  16   0   1      383.13      383.82      8.53 o 
  18   0   1       37.89       35.04      2.70 o 
  20   0   1        5.04        3.59      1.50 o 
  22   0   1       63.44       65.36      2.94 o 
  24   0   1       23.79       23.36      2.00 o 
   2   1   1    10406.79     9975.99     59.18 o 
   3   1   1     4023.44     4147.04     25.19 o 
   4   1   1      599.38      629.82      4.40 o 
   5   1   1     5248.80     5051.14    331.34 o 
   6   1   1      160.46      163.83      4.04 o 
   7   1   1     4386.83     4680.16     29.53 o 
   8   1   1     3425.20     3854.56     25.09 o 
   9   1   1      251.27      261.12      3.49 o 
  10   1   1      361.24      394.61      3.80 o 
  11   1   1     1257.04     1415.26     11.43 o 
  12   1   1      323.97      332.63      3.16 o 
  13   1   1      219.20      224.63      2.28 o 
  14   1   1      376.94      361.30      3.11 o 
  15   1   1      139.54      145.61      1.94 o 
  16   1   1      110.81      110.83      2.31 o 
  17   1   1       23.54       22.83      1.47 o 
  18   1   1       45.60       46.86      1.49 o 
  19   1   1        1.42        2.16      0.61 o 
  20   1   1       10.98       11.57      1.09 o 
  21   1   1        0.35        2.24      1.38 o 
  22   1   1       50.03       55.77      2.13 o 
  23   1   1       16.96       17.05      1.48 o 
  24   1   1       17.84       17.09      1.38 o 
   1   2   1    12690.76    12070.74     86.04 o 
   2   2   1     1897.82     1853.75     10.02 o 
   3   2   1      824.94      863.58      8.00 o 
   4   2   1     2068.48     2130.60     11.68 o 
   5   2   1     1038.61     1068.65      9.58 o 
   6   2   1       73.76       66.17      1.38 o 
   7   2   1      415.63      418.82      3.48 o 
   8   2   1      163.33      168.64      1.91 o 
   9   2   1      550.84      567.58     13.91 o 
  10   2   1      399.78      402.66      3.95 o 
  11   2   1      277.58      278.73      3.76 o 
  12   2   1       10.28        8.33      0.66 o 
  13   2   1      677.30      665.92      8.44 o 
  14   2   1      194.50      206.32      2.28 o 
  15   2   1      135.39      121.89      2.16 o 
  16   2   1      242.74      235.90      2.80 o 
  17   2   1       33.87       36.20      1.59 o 
  18   2   1       30.35       26.72      1.22 o 
  19   2   1       11.62       11.31      0.88 o 
  20   2   1        1.01       -0.17      0.57 o 
  21   2   1       39.60       41.85      1.84 o 
  22   2   1       19.91       22.79      1.54 o 
  23   2   1       20.37       19.44      2.00 o 
  24   2   1       15.09       14.49      1.95 o 
   1   3   1      518.49      564.40      2.80 o 
   2   3   1      517.98      543.95      4.71 o 
   3   3   1      202.06      224.76      1.60 o 
   4   3   1      296.64      306.15      2.66 o 
   5   3   1       20.61       26.39      0.56 o 
   6   3   1      487.87      553.03      3.56 o 
   7   3   1      333.08      339.54      3.80 o 
   8   3   1      157.34      174.25      2.28 o 
   9   3   1       53.04       42.04      1.42 o 
  10   3   1       32.89       44.91      0.99 o 
  11   3   1       17.22       15.20      0.70 o 
  12   3   1      217.34      222.64      2.25 o 
  13   3   1       31.83       32.98      0.94 o 
  14   3   1      486.29      499.06      5.53 o 
  15   3   1      183.53      176.06      3.04 o 
  16   3   1       13.14        9.58      0.90 o 
  17   3   1       67.24       58.50      1.84 o 
  18   3   1       80.32       78.08      1.74 o 
  19   3   1        1.54        1.50      0.57 o 
  20   3   1        0.98        0.39      0.53 o 
  21   3   1       14.23       14.05      1.21 o 
  22   3   1       51.09       59.12      4.04 o 
  23   3   1        5.23        5.16      1.36 o 
  24   3   1        8.90       14.23      1.91 o 
   1   4   1     2091.99     2230.13      9.07 o 
   2   4   1     2368.02     2551.71     11.87 o 
   3   4   1      154.39      153.84      1.64 o 
   4   4   1       52.69       45.67      0.62 o 
   5   4   1      549.28      585.18      5.23 o 
   6   4   1      288.01      277.34      1.87 o 
   7   4   1       13.03       10.83      0.37 o 
   8   4   1      371.33      421.41      2.60 o 
   9   4   1       83.90       83.69      1.74 o 
  10   4   1      109.51      104.49      1.21 o 
  11   4   1       26.08       26.83      0.71 o 
  12   4   1       90.65       83.60      1.34 o 
  13   4   1      812.93      785.15      5.63 o 
  14   4   1      711.30      714.38      6.46 o 
  15   4   1      326.73      318.73      4.06 o 
  16   4   1       24.48       22.72      1.03 o 
  17   4   1      136.21      143.36      2.55 o 
  18   4   1       49.71       49.09      1.67 o 
  19   4   1       53.67       52.64      1.76 o 
  20   4   1       24.15       25.80      1.33 o 
  21   4   1        4.75        6.19      1.12 o 
  22   4   1       16.63       18.35      1.64 o 
  23   4   1       16.64       20.98      1.66 o 
   1   5   1      133.88      142.00      1.37 o 
   2   5   1     1110.99     1210.91      7.50 o 
   3   5   1     1262.89     1360.16      8.54 o 
   4   5   1      834.41      892.40      5.18 o 
   5   5   1      176.84      197.00      1.89 o 
   6   5   1       42.88       47.48      0.88 o 
   7   5   1        7.49        8.58      0.36 o 
   8   5   1        2.87        2.10      0.34 o 
   9   5   1      119.37      116.24      1.29 o 
  10   5   1      206.39      207.13      2.12 o 
  11   5   1      112.11      106.65      1.33 o 
  12   5   1      192.40      170.37      2.63 o 
  13   5   1       14.61       16.10      0.84 o 
  14   5   1       59.22       61.29      1.73 o 
  15   5   1       13.30       14.86      0.94 o 
  16   5   1       36.19       33.19      1.56 o 
  17   5   1      181.40      183.07      3.69 o 
  18   5   1        4.45        4.29      0.81 o 
  19   5   1      166.92      160.90      4.76 o 
  20   5   1        5.04        6.93      1.03 o 
  21   5   1       30.66       34.02      1.82 o 
  22   5   1       84.48       86.05      3.28 o 
  23   5   1       33.35       41.07      2.33 o 
   1   6   1     1780.82     1915.12      9.45 o 
   2   6   1      574.91      575.37      4.83 o 
   3   6   1      146.36      150.92      1.62 o 
   4   6   1      252.07      269.72      2.41 o 
   5   6   1      370.15      363.46      3.41 o 
   6   6   1      329.70      324.01      4.88 o 
   7   6   1      785.36      798.24      5.63 o 
   8   6   1       55.31       57.97      1.07 o 
   9   6   1       14.79       14.48      0.59 o 
  10   6   1      289.64      297.13      2.47 o 
  11   6   1      949.47      929.00     12.28 o 
  12   6   1      495.24      478.08      5.59 o 
  13   6   1        1.11        2.20      0.86 o 
  14   6   1       20.67       19.04      1.65 o 
  15   6   1       63.81       67.33      2.19 o 
  16   6   1        3.44        0.90      1.06 o 
  17   6   1       17.66       15.64      1.26 o 
  18   6   1       24.46       23.67      1.63 o 
  19   6   1       16.65       16.96      1.23 o 
  20   6   1       18.72       19.47      1.27 o 
  21   6   1        1.87        2.08      0.85 o 
  22   6   1       12.01       13.95      1.22 o 
   1   7   1      199.88      191.57      1.84 o 
   2   7   1      114.71      114.92      1.68 o 
   3   7   1      113.95      123.91      1.79 o 
   4   7   1      237.13      238.16      2.41 o 
   5   7   1       16.67       21.83      0.74 o 
   6   7   1      115.69      116.04      1.68 o 
   7   7   1       37.90       38.14      1.03 o 
   8   7   1       90.96       81.88      1.85 o 
   9   7   1      115.02      109.05      2.03 o 
  10   7   1       69.63       71.78      2.38 o 
  11   7   1      246.12      240.30      4.06 o 
  12   7   1      106.73       96.23      3.62 o 
  13   7   1       71.24       65.62      2.20 o 
  14   7   1       81.68       85.65      2.53 o 
  15   7   1        2.52        2.89      0.86 o 
  16   7   1       89.02       97.70      3.28 o 
  17   7   1       37.24       39.87      1.89 o 
  18   7   1       20.76       22.58      1.54 o 
  19   7   1       13.91       12.84      1.15 o 
  20   7   1        0.60        1.50      0.75 o 
  21   7   1       26.05       24.95      1.53 o 
   1   8   1       83.05       84.53      1.58 o 
   2   8   1      161.44      167.52      2.39 o 
   3   8   1      153.66      151.69      3.33 o 
   4   8   1        8.57        7.56      0.59 o 
   5   8   1      122.78      115.24      3.75 o 
   6   8   1      121.36      118.10      1.81 o 
   7   8   1       82.28       80.10      1.45 o 
   8   8   1        2.74        1.22      0.77 o 
   9   8   1       10.12       10.95      1.04 o 
  10   8   1        1.68        4.12      0.97 o 
  11   8   1      514.70      512.51      6.22 o 
  12   8   1       26.83       29.29      1.61 o 
  13   8   1       56.09       52.29      2.54 o 
  14   8   1       76.38       78.61      3.07 o 
  15   8   1       11.40        9.48      1.09 o 
  16   8   1        5.70        4.78      1.04 o 
  17   8   1        1.84        0.38      0.83 o 
  18   8   1       14.15       15.15      1.43 o 
  19   8   1        6.30        6.21      1.09 o 
  20   8   1        1.90        0.30      1.04 o 
   1   9   1        2.30        1.96      0.79 o 
   2   9   1       14.21        6.82      0.68 o 
   3   9   1       52.49       55.89      1.32 o 
   4   9   1       76.18       69.98      1.48 o 
   5   9   1       26.42       29.28      1.01 o 
   6   9   1       29.93       24.55      1.02 o 
   7   9   1       72.42       68.46      2.13 o 
   8   9   1       70.06       72.01      2.25 o 
   9   9   1       26.03       20.60      1.32 o 
  10   9   1       20.74       20.62      1.38 o 
  11   9   1      139.52      127.98      3.11 o 
  12   9   1        2.46        3.64      0.90 o 
  13   9   1       59.77       64.63      2.36 o 
  14   9   1       16.66       17.61      1.43 o 
  15   9   1        4.16        3.63      1.26 o 
  16   9   1       22.11       22.72      1.61 o 
  17   9   1       12.87       14.73      1.43 o 
  18   9   1       37.56       38.45      2.06 o 
  19   9   1       19.54       20.63      2.00 o 
   1  10   1       15.96       14.99      0.96 o 
   2  10   1       35.03       37.06      1.73 o 
   3  10   1       21.03       16.77      1.62 o 
   4  10   1      210.64      185.66      3.53 o 
   5  10   1       27.55       24.93      1.15 o 
   6  10   1       10.23        6.42      0.91 o 
   7  10   1       17.23       13.52      1.09 o 
   8  10   1        4.13        2.37      0.91 o 
   9  10   1        2.40        1.20      0.86 o 
  10  10   1        5.10        3.59      0.85 o 
  11  10   1        3.16        3.04      1.01 o 
  12  10   1       36.09       37.04      1.90 o 
  13  10   1       64.70       64.98      2.47 o 
  14  10   1       52.42       55.92      2.63 o 
  15  10   1        5.46        4.34      1.48 o 
  16  10   1        2.19        2.20      1.22 o 
  17  10   1        0.36       -0.90      1.80 o 
   1  11   1       17.52       19.44      1.23 o 
   2  11   1       11.27       14.61      0.93 o 
   3  11   1        7.97        9.31      1.12 o 
   4  11   1       81.20       77.56      3.18 o 
   5  11   1       78.31       80.82      3.18 o 
   6  11   1        0.54        1.36      1.50 o 
   7  11   1        1.14        0.30      1.15 o 
   8  11   1        6.16        6.00      1.27 o 
   9  11   1       18.79       17.23      1.69 o 
  10  11   1       17.57       19.46      1.91 o 
  11  11   1        6.64        6.17      1.36 o 
  12  11   1        6.08        3.02      1.65 o 
  13  11   1       26.47       32.74      2.43 o 
  14  11   1        6.91        8.71      1.65 o 
  15  11   1       14.43       13.24      1.91 o 
   1  12   1       41.89       42.57      1.76 o 
   2  12   1       54.75       61.06      1.97 o 
   3  12   1       33.59       38.31      1.95 o 
   4  12   1        8.79       13.63      1.69 o 
   5  12   1        7.89        6.55      1.36 o 
   6  12   1        0.74        0.00      1.27 o 
   7  12   1       32.68       35.17      3.89 o 
   8  12   1       16.26       15.57      1.80 o 
   9  12   1        7.86        8.82      1.58 o 
  10  12   1       10.25       11.34      1.95 o 
  11  12   1        8.98        7.49      1.48 o 
  12  12   1       13.55       15.62      1.91 o 
   1  13   1        6.55        7.25      1.09 o 
   2  13   1        4.18        5.44      1.19 o 
   3  13   1        8.07        5.73      1.21 o 
   4  13   1       15.12       13.85      1.36 o 
   5  13   1       14.24       14.85      1.56 o 
   6  13   1        7.21       10.35      1.69 o 
   7  13   1       16.54       17.92      2.00 o 
   8  13   1        0.09       -0.07      1.36 o 
   9  13   1        1.57        2.40      1.27 o 
   1  14   1        0.16       -0.01      1.01 o 
   2  14   1       27.87       31.61      2.06 o 
   0   0   2    30292.11    29944.52    247.34 o 
   2   0   2     1205.49     1300.04      7.14 o 
   4   0   2     2190.32     2180.98     12.89 o 
   6   0   2      272.78      275.10      9.13 o 
   8   0   2      125.45      119.78      3.59 o 
  10   0   2      892.84     1009.13     13.18 o 
  14   0   2      535.00      492.59      8.68 o 
  16   0   2       25.67       22.26      1.50 o 
  18   0   2       15.34       17.37      1.27 o 
  20   0   2      137.43      145.53      5.39 o 
  22   0   2       21.28       26.35      2.00 o 
  24   0   2        2.26        4.08      1.20 o 
   0   1   2     2341.95     2389.45     12.73 o 
   1   1   2     1100.22     1235.68      7.12 o 
   2   1   2      448.59      478.73      2.22 o 
   3   1   2     2106.65     2152.53     12.28 o 
   4   1   2      157.84      163.48      1.21 o 
   5   1   2     5753.75     6030.76     29.41 o 
   6   1   2      937.22      967.63      5.93 o 
   7   1   2      957.60     1036.54      7.05 o 
   8   1   2      903.97     1017.81     12.58 o 
   9   1   2     1247.90     1385.83     16.17 o 
  10   1   2       28.29       32.34      1.80 o 
  11   1   2      664.89      691.12      7.07 o 
  12   1   2      134.21      133.70      5.24 o 
  13   1   2       32.58       30.41      1.36 o 
  14   1   2      353.27      348.67      4.76 o 
  15   1   2      263.47      280.13      3.85 o 
  16   1   2       18.94       14.51      0.71 o 
  17   1   2       38.62       43.25      1.42 o 
  18   1   2        3.53        2.37      0.57 o 
  19   1   2       18.47       18.19      1.04 o 
  20   1   2       39.09       40.17      2.00 o 
  21   1   2       21.49       20.69      1.43 o 
  22   1   2        1.83        2.50      0.86 o 
  23   1   2       30.27       32.77      1.87 o 
  24   1   2        2.01        2.83      1.09 o 
   0   2   2     9895.82    10051.15     88.34 o 
   1   2   2      104.89       92.37      1.04 o 
   2   2   2     4628.27     4741.12     30.77 o 
   3   2   2     2677.34     2742.86     38.14 o 
   4   2   2     2361.20     2413.72     13.93 o 
   5   2   2     1183.46     1269.57     10.44 o 
   6   2   2      443.22      513.79      2.76 o 
   7   2   2     2470.08     2584.38     10.12 o 
   8   2   2      225.43      250.50      3.91 o 
   9   2   2     1627.59     1652.73      8.35 o 
  10   2   2      474.92      495.29      4.47 o 
  11   2   2       33.43       36.81      0.67 o 
  12   2   2       21.41       22.49      0.81 o 
  13   2   2      335.25      323.79      3.48 o 
  14   2   2      556.29      564.54      7.39 o 
  15   2   2      304.63      318.34      3.58 o 
  16   2   2       95.02       87.61      1.66 o 
  17   2   2       89.41       82.25      1.52 o 
  18   2   2       13.33       11.96      1.05 o 
  19   2   2       10.94        9.83      0.82 o 
  20   2   2        5.26        3.98      0.70 o 
  21   2   2        3.80        1.80      1.15 o 
  22   2   2       20.23       20.96      2.00 o 
  23   2   2        6.02        6.10      1.27 o 
  24   2   2       10.31       10.95      1.58 o 
   0   3   2     2078.17     2070.60     14.55 o 
   1   3   2       12.16       10.92      0.39 o 
   2   3   2      413.83      414.32      4.89 o 
   3   3   2       86.60       99.42      1.12 o 
   4   3   2      314.12      328.25      5.96 o 
   5   3   2      231.33      205.72      1.90 o 
   6   3   2     1606.50     1694.63      9.22 o 
   7   3   2      179.56      185.49      1.55 o 
   8   3   2      663.06      684.52      6.77 o 
   9   3   2       49.52       48.32      0.91 o 
  10   3   2      242.84      230.34      2.39 o 
  11   3   2      184.37      186.01      2.03 o 
  12   3   2       43.63       42.63      0.97 o 
  13   3   2      332.16      315.80      2.93 o 
  14   3   2        9.83        6.54      0.53 o 
  15   3   2      117.35      107.00      1.71 o 
  16   3   2       10.86        9.73      0.75 o 
  17   3   2       34.26       29.85      1.22 o 
  18   3   2       49.15       44.21      1.61 o 
  19   3   2       13.19       10.66      0.96 o 
  20   3   2       15.06       13.67      1.21 o 
  21   3   2       11.35       10.73      0.99 o 
  22   3   2       18.79       19.65      1.43 o 
  23   3   2       21.21       23.49      2.55 o 
   0   4   2      230.57      234.71      4.24 o 
   1   4   2      775.50      796.97      4.97 o 
   2   4   2      123.15      126.79      1.39 o 
   3   4   2      516.28      567.95      3.85 o 
   4   4   2       52.29       67.84      1.04 o 
   5   4   2      600.74      625.75      4.99 o 
   6   4   2      270.75      276.76      3.29 o 
   7   4   2      392.69      388.55      3.16 o 
   8   4   2        3.53        4.00      0.22 o 
   9   4   2       16.56       14.04      0.50 o 
  10   4   2      589.87      618.54      3.64 o 
  11   4   2      114.91      125.33      1.49 o 
  12   4   2       43.97       35.13      0.86 o 
  13   4   2      140.35      126.07      1.63 o 
  14   4   2       77.30       76.44      1.29 o 
  15   4   2       34.31       33.32      1.27 o 
  16   4   2      105.89      104.74      2.46 o 
  17   4   2       51.12       50.09      1.77 o 
  18   4   2        2.29        3.10      0.68 o 
  19   4   2       38.52       37.52      1.38 o 
  20   4   2        8.34        7.96      0.81 o 
  21   4   2       24.59       23.97      1.38 o 
  22   4   2        0.09        0.60      0.81 o 
  23   4   2       57.38       63.93      2.20 o 
   0   5   2      215.86      268.64      2.77 o 
   1   5   2       92.74       91.20      1.02 o 
   2   5   2       69.70       71.47      1.11 o 
   3   5   2      200.01      211.55      2.37 o 
   4   5   2      196.92      219.15      1.71 o 
   5   5   2      443.68      475.09      5.02 o 
   6   5   2       74.47       84.21      1.01 o 
   7   5   2      323.73      309.15      3.50 o 
   8   5   2      517.61      536.36      3.52 o 
   9   5   2      115.48      121.85      1.36 o 
  10   5   2      125.01      122.84      1.42 o 
  11   5   2       57.32       56.93      1.21 o 
  12   5   2       52.61       46.24      1.22 o 
  13   5   2       13.91       14.50      0.75 o 
  14   5   2        3.41        2.07      0.55 o 
  15   5   2      133.50      137.65      2.80 o 
  16   5   2      114.26      111.67      2.31 o 
  17   5   2       41.46       43.58      2.86 o 
  18   5   2       71.00       67.88      2.25 o 
  19   5   2        0.32       -0.50      0.86 o 
  20   5   2        8.73        9.70      1.08 o 
  21   5   2       26.50       21.17      1.38 o 
  22   5   2        2.00        1.22      0.98 o 
   0   6   2      269.27      258.07      2.72 o 
   1   6   2       86.04       99.15      0.92 o 
   2   6   2      118.29      105.96      1.18 o 
   3   6   2      288.53      282.71      2.30 o 
   4   6   2      291.28      294.78      2.17 o 
   5   6   2      378.65      392.95      2.89 o 
   6   6   2       21.17       20.91      1.64 o 
   7   6   2      236.40      241.85      2.83 o 
   8   6   2      119.59      120.47      2.31 o 
   9   6   2      241.83      243.55      2.92 o 
  10   6   2      116.54      107.97      1.95 o 
  11   6   2      224.79      216.15      2.86 o 
  12   6   2       43.71       41.60      1.30 o 
  13   6   2       15.72       12.50      1.36 o 
  14   6   2       60.78       60.42      2.07 o 
  15   6   2      189.68      193.76      4.23 o 
  16   6   2       25.26       22.31      1.43 o 
  17   6   2        8.88        9.72      1.58 o 
  18   6   2       40.39       42.20      2.01 o 
  19   6   2       13.58       15.04      1.64 o 
  20   6   2       20.61       25.77      1.66 o 
  21   6   2       18.38       19.94      1.33 o 
  22   6   2        2.86        2.20      0.88 o 
   0   7   2      327.40      333.72      4.71 o 
   1   7   2      166.21      168.07      1.57 o 
   2   7   2       43.48       44.64      1.04 o 
   3   7   2      116.64      123.06      1.46 o 
   4   7   2      894.51      856.39      8.12 o 
   5   7   2      295.73      281.48      2.57 o 
   6   7   2      166.85      162.30      2.51 o 
   7   7   2       61.96       67.45      1.52 o 
   8   7   2       59.46       58.31      1.46 o 
   9   7   2      634.09      641.93      5.36 o 
  10   7   2      293.20      283.48      3.41 o 
  11   7   2        4.38        3.59      0.92 o 
  12   7   2       10.88        9.67      1.01 o 
  13   7   2        9.45        7.31      1.17 o 
  14   7   2       63.33       59.27      2.07 o 
  15   7   2       21.54       23.47      1.56 o 
  16   7   2        5.43        4.09      0.86 o 
  17   7   2       21.65       21.31      1.49 o 
  18   7   2       16.27       20.30      2.03 o 
  19   7   2       37.97       37.14      1.95 o 
  20   7   2       14.13       12.75      1.38 o 
  21   7   2       15.16       16.08      1.30 o 
   0   8   2      343.75      340.48      5.71 o 
   1   8   2      171.25      177.80      1.78 o 
   2   8   2        1.71        0.03      0.41 o 
   3   8   2      362.27      353.94      2.75 o 
   4   8   2       14.48       10.92      0.64 o 
   5   8   2       58.95       60.41      1.34 o 
   6   8   2       41.78       45.06      1.19 o 
   7   8   2      217.86      197.67      2.83 o 
   8   8   2       38.70       34.01      1.25 o 
   9   8   2      113.52      110.88      2.42 o 
  10   8   2      217.46      209.71      3.80 o 
  11   8   2       12.09       11.02      1.78 o 
  12   8   2       30.84       29.89      2.55 o 
  13   8   2      121.01      117.99      3.24 o 
  14   8   2       10.25        7.75      1.09 o 
  15   8   2       97.29       97.74      2.94 o 
  16   8   2       10.37       10.81      1.26 o 
  17   8   2        8.98        9.15      2.08 o 
  18   8   2       38.93       41.31      2.07 o 
  19   8   2        2.22        1.90      1.04 o 
  20   8   2        1.01        1.30      1.04 o 
   0   9   2       20.67       15.32      0.90 o 
   1   9   2       19.65       13.86      0.55 o 
   2   9   2       70.75       57.97      1.01 o 
   3   9   2      279.18      257.85      2.98 o 
   4   9   2       17.49       11.50      0.73 o 
   5   9   2       61.41       58.20      1.34 o 
   6   9   2       16.25       17.28      0.83 o 
   7   9   2       45.35       45.63      1.25 o 
   8   9   2       96.56       91.69      2.70 o 
   9   9   2      359.86      342.19      5.07 o 
  10   9   2       21.27       21.02      1.85 o 
  11   9   2        1.85        2.06      1.07 o 
  12   9   2       36.77       36.61      2.52 o 
  13   9   2       16.42       12.78      1.46 o 
  14   9   2       44.24       46.92      2.07 o 
  15   9   2       17.72       14.87      1.43 o 
  16   9   2       17.67       13.46      1.69 o 
  17   9   2        5.84        8.68      1.26 o 
  18   9   2       29.94       28.79      1.95 o 
   0  10   2       36.13       34.84      1.27 o 
   1  10   2       21.65       22.14      0.84 o 
   2  10   2       89.65       92.52      1.57 o 
   3  10   2        1.09        2.12      0.56 o 
   4  10   2       21.65       22.34      1.04 o 
   5  10   2       45.16       40.66      1.56 o 
   6  10   2       36.78       35.82      1.90 o 
   7  10   2       63.85       63.21      2.19 o 
   8  10   2        7.31        6.56      0.91 o 
   9  10   2       16.84       14.10      1.21 o 
  10  10   2       27.52       25.03      1.94 o 
  11  10   2        9.39        9.30      1.34 o 
  12  10   2       49.99       46.78      2.13 o 
  13  10   2        5.36        6.71      1.45 o 
  14  10   2        8.94        9.15      1.21 o 
  15  10   2        8.29        6.26      1.14 o 
  16  10   2        8.09        8.96      1.35 o 
  17  10   2       32.37       40.32      2.19 o 
   0  11   2       17.95       18.07      1.26 o 
   1  11   2       10.22        8.05      0.84 o 
   2  11   2        9.34        7.51      0.81 o 
   3  11   2       27.28       23.30      0.98 o 
   4  11   2       14.90       15.80      0.89 o 
   5  11   2       24.54       26.11      1.56 o 
   6  11   2        6.26        8.37      1.19 o 
   7  11   2       47.25       47.96      2.01 o 
   8  11   2        3.70        2.80      0.91 o 
   9  11   2       17.64       13.98      1.32 o 
  10  11   2       54.15       50.52      2.25 o 
  11  11   2       18.09       22.82      1.61 o 
  12  11   2       24.78       26.30      1.78 o 
  13  11   2        5.17        6.19      1.14 o 
  14  11   2        0.37       -0.91      0.91 o 
  15  11   2        9.07        9.38      2.10 o 
   0  12   2       34.55       33.74      1.73 o 
   1  12   2        8.04        9.77      0.81 o 
   2  12   2       22.33       24.06      1.33 o 
   3  12   2        5.82        4.02      0.81 o 
   4  12   2       12.53       12.86      1.32 o 
   5  12   2       49.80       49.89      2.19 o 
   6  12   2        7.27        8.99      1.48 o 
   7  12   2        3.11        0.75      1.65 o 
   8  12   2       20.75       27.19      2.22 o 
   9  12   2       16.93       14.40      1.91 o 
  10  12   2       30.47       33.39      2.33 o 
  11  12   2        9.95       11.99      3.44 o 
  12  12   2       36.68       39.83      2.75 o 
   0  13   2       25.12       23.74      1.75 o 
   1  13   2       28.09       29.20      1.32 o 
   2  13   2        5.05        3.15      1.47 o 
   3  13   2       18.71       19.94      1.66 o 
   4  13   2       31.48       30.19      2.70 o 
   5  13   2        1.31        0.68      1.15 o 
   6  13   2        4.10        4.44      1.28 o 
   7  13   2       24.77       26.68      2.90 o 
   8  13   2       24.72       28.10      2.22 o 
   2   0   3     1099.39     1075.18      7.51 o 
   4   0   3     1118.41     1179.54      7.63 o 
   6   0   3       19.23       15.50      1.07 o 
   8   0   3      336.57      354.32      3.58 o 
  10   0   3       17.34       18.27      1.50 o 
  16   0   3      116.93      108.40      4.19 o 
  18   0   3       86.41       92.09      2.75 o 
  20   0   3      136.25      128.96      3.79 o 
  22   0   3        9.67        9.94      1.80 o 
  24   0   3       43.36       47.01      3.59 o 
   1   1   3     1043.26     1088.06      5.25 o 
   2   1   3      406.68      408.86      1.93 o 
   3   1   3      152.60      186.13      2.15 o 
   4   1   3      309.31      303.84      1.84 o 
   5   1   3     1353.59     1440.00     15.27 o 
   6   1   3       39.66       45.44      0.66 o 
   7   1   3      593.76      631.57      3.46 o 
   8   1   3      440.94      442.54      2.66 o 
   9   1   3      210.48      212.34      3.17 o 
  10   1   3      107.27      112.84      2.46 o 
  11   1   3       21.01       19.60      1.66 o 
  12   1   3      184.86      180.42      2.77 o 
  13   1   3      191.51      191.59      3.87 o 
  14   1   3       17.70       16.22      1.01 o 
  15   1   3      185.18      171.58      3.25 o 
  16   1   3       19.46       14.30      1.80 o 
  17   1   3       88.01       84.03      2.51 o 
  18   1   3       74.35       80.29      1.90 o 
  19   1   3       66.57       66.83      1.78 o 
  20   1   3       36.11       39.09      1.77 o 
  21   1   3       15.49       15.95      1.58 o 
  22   1   3        4.48        6.41      2.10 o 
  23   1   3       14.94       12.91      1.47 o 
  24   1   3       20.29       23.97      1.73 o 
   1   2   3      302.77      314.63      2.61 o 
   2   2   3      552.74      598.76      2.97 o 
   3   2   3      827.55      883.08      4.24 o 
   4   2   3     1373.23     1446.40      5.87 o 
   5   2   3      203.15      211.23      1.63 o 
   6   2   3      789.75      888.38      4.17 o 
   7   2   3      623.91      707.19      3.89 o 
   8   2   3      511.57      518.84      4.41 o 
   9   2   3       31.04       39.41      0.96 o 
  10   2   3      154.79      170.70      1.88 o 
  11   2   3      189.98      196.07      2.15 o 
  12   2   3       67.17       70.02      1.51 o 
  13   2   3      151.81      152.02      2.18 o 
  14   2   3      159.41      157.29      3.09 o 
  15   2   3      151.82      137.27      2.55 o 
  16   2   3       64.41       65.68      1.44 o 
  17   2   3       31.38       31.59      1.48 o 
  18   2   3       15.37       16.02      1.18 o 
  19   2   3       22.07       21.11      1.87 o 
  20   2   3       25.77       24.77      1.86 o 
  21   2   3       30.05       33.56      1.71 o 
  22   2   3       44.46       51.73      2.64 o 
  23   2   3       42.01       42.99      2.70 o 
   1   3   3      910.53      973.78      4.19 o 
   2   3   3     1955.37     2140.90     12.21 o 
   3   3   3      458.02      489.10      3.03 o 
   4   3   3     1396.07     1537.10     18.44 o 
   5   3   3      106.29      116.29      1.30 o 
   6   3   3      128.97      158.08      2.01 o 
   7   3   3      314.48      341.83      2.64 o 
   8   3   3       69.83       75.26      1.30 o 
   9   3   3       96.95      111.67      1.30 o 
  10   3   3      311.82      302.03      3.82 o 
  11   3   3       66.82       72.56      1.57 o 
  12   3   3       73.38       70.42      1.26 o 
  13   3   3       20.05       18.94      0.71 o 
  14   3   3       59.50       58.73      1.26 o 
  15   3   3      106.02      101.19      1.58 o 
  16   3   3       51.69       41.48      1.22 o 
  17   3   3       23.25       22.96      1.82 o 
  18   3   3       86.59       84.88      2.13 o 
  19   3   3       70.59       70.38      2.38 o 
  20   3   3       83.97       89.76      2.09 o 
  21   3   3        8.56        8.60      0.88 o 
  22   3   3       13.35       17.06      1.22 o 
  23   3   3       41.75       44.76      2.13 o 
   1   4   3     1294.87     1407.87      7.74 o 
   2   4   3       33.02       32.10      1.71 o 
   3   4   3      259.20      319.27      4.03 o 
   4   4   3       77.09       77.35      1.33 o 
   5   4   3       77.22       86.67      1.42 o 
   6   4   3      287.23      294.81      2.94 o 
   7   4   3      172.44      160.44      2.08 o 
   8   4   3       37.94       36.49      1.33 o 
   9   4   3      120.26      129.20      1.54 o 
  10   4   3      101.04      102.29      1.53 o 
  11   4   3      134.82      119.33      1.57 o 
  12   4   3      110.78      111.37      1.85 o 
  13   4   3       21.12       15.28      1.11 o 
  14   4   3      102.30      100.68      1.76 o 
  15   4   3       64.26       61.51      1.46 o 
  16   4   3       22.78       19.60      1.06 o 
  17   4   3      177.83      173.19      2.99 o 
  18   4   3        5.92        3.61      0.78 o 
  19   4   3       32.27       34.10      1.46 o 
  20   4   3       43.60       45.59      2.81 o 
  21   4   3        9.92       12.72      1.01 o 
  22   4   3        1.37        0.97      0.90 o 
  23   4   3       22.33       23.71      1.56 o 
   1   5   3      179.46      194.00      1.43 o 
   2   5   3       39.17       53.00      0.93 o 
   3   5   3       70.56       55.86      0.97 o 
   4   5   3       38.98       39.93      0.91 o 
   5   5   3      219.99      242.26      2.68 o 
   6   5   3       53.68       51.02      1.27 o 
   7   5   3        2.27        1.03      0.25 o 
   8   5   3       15.41        9.48      0.66 o 
   9   5   3       53.52       48.81      1.49 o 
  10   5   3       12.88       14.39      1.08 o 
  11   5   3       78.59       74.68      1.66 o 
  12   5   3       27.09       24.75      1.09 o 
  13   5   3       67.05       64.03      1.42 o 
  14   5   3       39.45       33.40      1.05 o 
  15   5   3        5.99        5.07      0.66 o 
  16   5   3       68.94       73.24      1.94 o 
  17   5   3       32.47       27.82      1.30 o 
  18   5   3       32.42       34.40      1.73 o 
  19   5   3       38.39       47.95      2.13 o 
  20   5   3        9.62       10.82      1.26 o 
  21   5   3       51.74       49.95      2.19 o 
  22   5   3        6.74        6.65      1.14 o 
   1   6   3       54.21       45.99      0.74 o 
   2   6   3      171.24      174.85      2.28 o 
   3   6   3       81.51       76.48      1.10 o 
   4   6   3        2.24        2.70      0.32 o 
   5   6   3       48.15       51.68      1.03 o 
   6   6   3      138.21      140.09      1.56 o 
   7   6   3      182.90      187.31      2.32 o 
   8   6   3      164.98      166.23      2.21 o 
   9   6   3       55.42       56.04      1.46 o 
  10   6   3       70.31       76.65      2.26 o 
  11   6   3      249.23      241.48      3.13 o 
  12   6   3       65.66       54.63      1.58 o 
  13   6   3      144.58      135.60      2.41 o 
  14   6   3       16.67       16.60      1.66 o 
  15   6   3      158.65      158.94      3.40 o 
  16   6   3       17.78       16.19      1.26 o 
  17   6   3        3.66        3.98      0.97 o 
  18   6   3       16.42       15.86      1.32 o 
  19   6   3       21.67       23.51      1.61 o 
  20   6   3       25.87       29.00      1.78 o 
  21   6   3        2.20        2.50      0.90 o 
   1   7   3        1.36        1.62      0.25 o 
   2   7   3      345.19      331.36      2.40 o 
   3   7   3       34.88       34.37      0.79 o 
   4   7   3      237.96      231.50      2.09 o 
   5   7   3      152.38      156.59      1.66 o 
   6   7   3      157.68      146.37      2.37 o 
   7   7   3      143.41      136.50      2.05 o 
   8   7   3      102.25       94.16      1.92 o 
   9   7   3      131.34      123.85      2.22 o 
  10   7   3       32.49       34.41      1.56 o 
  11   7   3       44.94       36.14      1.28 o 
  12   7   3      120.79      117.52      3.57 o 
  13   7   3       21.86       19.19      1.38 o 
  14   7   3       13.18       14.24      1.21 o 
  15   7   3       83.44       90.28      2.70 o 
  16   7   3       27.38       28.48      1.66 o 
  17   7   3       20.03       17.93      1.41 o 
  18   7   3        2.11        1.78      1.12 o 
  19   7   3        3.13        4.14      0.95 o 
  20   7   3       37.39       39.46      2.07 o 
   1   8   3      236.62      238.52      1.91 o 
   2   8   3      884.03      854.13      5.86 o 
   3   8   3      240.00      245.13      2.16 o 
   4   8   3      347.14      333.04      2.55 o 
   5   8   3       32.57       28.92      1.30 o 
   6   8   3      899.12      848.78      6.01 o 
   7   8   3       23.58       24.14      1.14 o 
   8   8   3      149.50      137.17      2.45 o 
   9   8   3       84.95       88.35      1.98 o 
  10   8   3       93.29       87.74      2.01 o 
  11   8   3       98.46       93.56      3.70 o 
  12   8   3      210.66      201.38      3.99 o 
  13   8   3       25.31       25.62      1.56 o 
  14   8   3       45.13       51.14      2.13 o 
  15   8   3        2.33        2.87      1.17 o 
  16   8   3       91.12       95.39      2.94 o 
  17   8   3       35.12       38.25      2.07 o 
  18   8   3        3.68        3.28      1.09 o 
  19   8   3       28.64       31.40      1.95 o 
   1   9   3       15.29       13.08      0.53 o 
   2   9   3      109.32      103.61      1.43 o 
   3   9   3      215.84      202.51      2.06 o 
   4   9   3        5.82        7.52      0.68 o 
   5   9   3       99.78      103.75      1.76 o 
   6   9   3      107.38      103.23      1.91 o 
   7   9   3       70.56       67.93      1.79 o 
   8   9   3        8.50        8.33      1.25 o 
   9   9   3        1.03        0.69      0.79 o 
  10   9   3       17.56       18.68      1.36 o 
  11   9   3      108.96      105.03      2.88 o 
  12   9   3        3.93        4.49      1.04 o 
  13   9   3       30.20       29.85      1.86 o 
  14   9   3       23.60       24.30      1.66 o 
  15   9   3       37.18       38.08      1.95 o 
  16   9   3        7.68        7.55      1.21 o 
  17   9   3       20.89       23.13      1.78 o 
  18   9   3       42.44       48.51      2.42 o 
   1  10   3        5.33        5.74      0.44 o 
   2  10   3       63.95       62.33      1.24 o 
   3  10   3       28.66       30.32      1.17 o 
   4  10   3       37.73       38.71      1.16 o 
   5  10   3        2.82        2.97      0.57 o 
   6  10   3        5.29        3.25      0.58 o 
   7  10   3       32.65       30.30      1.90 o 
   8  10   3        7.60        9.56      1.14 o 
   9  10   3       44.47       43.75      2.01 o 
  10  10   3        1.88        2.78      0.87 o 
  11  10   3       14.58       15.05      1.32 o 
  12  10   3       24.41       23.33      1.61 o 
  13  10   3       45.37       46.42      2.90 o 
  14  10   3       47.93       49.72      2.23 o 
  15  10   3       13.34       13.82      1.68 o 
  16  10   3       11.68       13.31      1.49 o 
   1  11   3        1.01        1.46      0.43 o 
   2  11   3       14.47       14.90      0.80 o 
   3  11   3       19.39       18.93      0.91 o 
   4  11   3       28.00       26.21      1.03 o 
   5  11   3       18.14       17.76      0.88 o 
   6  11   3        8.47        7.64      0.88 o 
   7  11   3       16.04       17.35      1.20 o 
   8  11   3       11.74       11.36      1.26 o 
   9  11   3       12.35       12.14      1.26 o 
  10  11   3       10.45       13.89      1.38 o 
  11  11   3       29.48       28.79      1.82 o 
  12  11   3       14.64       13.10      1.43 o 
  13  11   3        8.20        4.18      1.09 o 
  14  11   3        5.55        4.33      1.19 o 
   1  12   3        8.84        8.12      0.81 o 
   2  12   3       29.01       31.84      1.10 o 
   3  12   3       14.42       13.53      0.82 o 
   4  12   3        3.65        3.47      0.86 o 
   5  12   3       29.41       26.76      1.42 o 
   6  12   3       10.09        8.83      1.00 o 
   7  12   3        0.80        0.55      0.99 o 
   8  12   3        8.66        8.93      1.38 o 
   9  12   3       32.46       34.41      1.64 o 
  10  12   3        4.85        7.69      1.53 o 
  11  12   3       17.89       18.64      1.66 o 
   1  13   3        1.72        2.20      0.74 o 
   2  13   3       91.91      106.55      2.46 o 
   3  13   3       20.21       24.10      1.49 o 
   4  13   3        1.90        4.97      1.37 o 
   5  13   3       32.20       34.92      2.09 o 
   6  13   3       98.60      116.12      3.90 o 
   7  13   3        5.74        8.12      1.76 o 
   0   0   4     1611.42     1687.37     17.07 o 
   2   0   4      821.79      831.67      9.58 o 
   4   0   4      109.08      127.37      2.22 o 
   6   0   4      493.16      550.86      5.18 o 
   8   0   4       93.65       88.53      1.95 o 
  10   0   4       27.58       34.00      1.01 o 
  12   0   4      693.65      748.61      9.58 o 
  14   0   4       46.61       41.92      1.80 o 
  18   0   4       62.43       58.76      7.49 o 
  20   0   4       44.05       41.69      2.22 o 
  22   0   4       10.89        9.58      1.80 o 
   0   1   4     1148.89     1312.09      9.62 o 
   1   1   4      573.77      596.60      6.41 o 
   2   1   4        7.60        8.51      0.43 o 
   3   1   4      616.61      661.88      5.99 o 
   4   1   4      240.95      251.98      1.96 o 
   5   1   4       20.14       27.36      0.58 o 
   6   1   4      369.31      407.17      2.49 o 
   7   1   4       18.52       23.68      0.56 o 
   8   1   4        2.45        3.94      0.42 o 
   9   1   4      121.01      121.74      1.32 o 
  10   1   4      341.34      356.52      2.61 o 
  11   1   4       23.22       22.29      0.79 o 
  12   1   4      330.35      332.99      3.38 o 
  13   1   4      145.25      150.03      2.28 o 
  14   1   4      119.50      113.40      4.54 o 
  15   1   4       67.53       60.71      1.89 o 
  16   1   4       36.46       33.58      2.55 o 
  17   1   4       36.63       32.97      3.29 o 
  18   1   4       39.09       37.23      1.56 o 
  19   1   4       56.15       52.43      1.65 o 
  20   1   4       42.78       42.15      1.53 o 
  21   1   4       39.36       35.38      1.78 o 
  22   1   4        8.40        8.89      1.51 o 
  23   1   4       12.95       11.95      1.25 o 
   0   2   4     6045.00     6834.80     52.40 o 
   1   2   4     1996.05     2182.40     11.23 o 
   2   2   4      946.74      998.13      6.82 o 
   3   2   4       64.25       70.67      0.72 o 
   4   2   4      337.85      386.36      2.36 o 
   5   2   4       75.76       86.71      0.85 o 
   6   2   4      140.41      180.32      1.34 o 
   7   2   4      165.91      177.56      2.21 o 
   8   2   4      163.47      161.60      1.44 o 
   9   2   4      142.32      145.31      1.35 o 
  10   2   4      238.46      236.57      2.42 o 
  11   2   4       14.22       15.19      0.78 o 
  12   2   4      320.79      294.83      5.92 o 
  13   2   4      190.23      175.03      3.34 o 
  14   2   4      176.64      178.09      2.67 o 
  15   2   4      340.12      331.65      6.12 o 
  16   2   4       19.71       23.53      1.21 o 
  17   2   4       92.90       79.85      1.97 o 
  18   2   4        3.21        2.75      0.59 o 
  19   2   4        3.07        3.30      0.66 o 
  20   2   4       18.96       22.52      1.27 o 
  21   2   4       26.55       23.99      1.64 o 
  22   2   4       19.44       24.80      1.61 o 
  23   2   4       63.71       63.33      2.65 o 
   0   3   4     1108.48     1209.52      9.16 o 
   1   3   4      233.38      233.98      1.95 o 
   2   3   4      929.94      993.29      4.46 o 
   3   3   4      117.11      134.88      1.11 o 
   4   3   4       10.18        6.88      0.27 o 
   5   3   4      234.04      259.93      1.74 o 
   6   3   4      519.75      591.14      2.83 o 
   7   3   4       12.05       12.25      0.47 o 
   8   3   4      701.89      742.50      7.17 o 
   9   3   4       45.43       43.23      0.85 o 
  10   3   4       37.57       32.82      0.79 o 
  11   3   4      162.04      159.99      1.91 o 
  12   3   4       38.05       49.49      1.16 o 
  13   3   4       58.23       50.10      1.41 o 
  14   3   4       65.31       63.64      1.64 o 
  15   3   4      253.55      245.35      3.93 o 
  16   3   4       14.63       12.90      0.90 o 
  17   3   4       19.41       11.43      0.76 o 
  18   3   4       51.08       52.31      1.72 o 
  19   3   4       22.61       21.95      1.27 o 
  20   3   4       40.22       37.43      2.20 o 
  21   3   4       45.97       41.62      1.68 o 
  22   3   4        6.28        5.94      0.91 o 
  23   3   4       27.59       25.72      1.66 o 
   0   4   4     1548.74     1539.12      8.43 o 
   1   4   4      305.16      334.60      2.09 o 
   2   4   4      104.07      101.67      1.12 o 
   3   4   4      118.65      128.63      1.29 o 
   4   4   4      146.66      163.10      1.51 o 
   5   4   4        5.81        4.69      0.28 o 
   6   4   4       83.97       83.50      0.96 o 
   7   4   4       71.75       77.01      1.72 o 
   8   4   4      147.00      161.82      2.42 o 
   9   4   4      247.57      256.43      2.59 o 
  10   4   4      167.35      156.89      2.08 o 
  11   4   4      252.25      260.69      4.28 o 
  12   4   4       14.74       12.95      0.73 o 
  13   4   4       27.18       23.80      1.03 o 
  14   4   4      161.92      162.33      2.59 o 
  15   4   4      101.85       89.90      1.96 o 
  16   4   4       29.59       26.33      1.05 o 
  17   4   4        0.38        1.64      0.79 o 
  18   4   4       27.86       29.07      1.33 o 
  19   4   4        4.18        3.64      0.89 o 
  20   4   4       80.79       82.90      2.32 o 
  21   4   4       11.31       13.39      1.34 o 
  22   4   4        0.11       -0.91      0.91 o 
   0   5   4      139.80      175.68      2.23 o 
   1   5   4      194.48      186.48      1.80 o 
   2   5   4      333.96      328.80      2.21 o 
   3   5   4       44.74       51.53      0.81 o 
   4   5   4        4.22        4.78      0.38 o 
   5   5   4       64.09       72.18      1.16 o 
   6   5   4       85.39       97.94      1.27 o 
   7   5   4        2.13        1.74      0.48 o 
   8   5   4       78.83       83.29      1.67 o 
   9   5   4       37.42       38.23      1.43 o 
  10   5   4      114.39      101.28      1.90 o 
  11   5   4      133.78      146.79      3.12 o 
  12   5   4       84.71       82.89      1.75 o 
  13   5   4       62.25       60.16      1.60 o 
  14   5   4       36.03       34.53      1.10 o 
  15   5   4        3.71        3.77      0.59 o 
  16   5   4       61.35       57.80      1.79 o 
  17   5   4       13.09        9.49      0.81 o 
  18   5   4        6.31        6.08      0.85 o 
  19   5   4       10.03       10.89      1.74 o 
  20   5   4       26.06       30.98      1.78 o 
  21   5   4       23.55       21.52      1.61 o 
   0   6   4       19.56       19.90      0.85 o 
   1   6   4       60.23       57.87      0.87 o 
   2   6   4      134.79      132.59      1.41 o 
   3   6   4      185.53      184.80      1.68 o 
   4   6   4      160.80      163.64      1.73 o 
   5   6   4       87.29       86.14      1.49 o 
   6   6   4       22.47       20.81      0.76 o 
   7   6   4       75.29       80.11      2.25 o 
   8   6   4       17.53       16.55      0.90 o 
   9   6   4       15.06       13.55      1.08 o 
  10   6   4        3.58        3.18      1.02 o 
  11   6   4        3.62        2.86      0.78 o 
  12   6   4       30.45       22.03      1.06 o 
  13   6   4       28.24       26.41      1.22 o 
  14   6   4       24.78       24.88      1.49 o 
  15   6   4       26.46       25.96      1.49 o 
  16   6   4       53.31       58.78      2.19 o 
  17   6   4       27.58       26.40      1.61 o 
  18   6   4       28.54       28.11      1.66 o 
  19   6   4       21.99       22.19      1.56 o 
  20   6   4        7.35        5.31      1.09 o 
  21   6   4        8.92        7.88      1.19 o 
   0   7   4     1198.60     1164.62      9.14 o 
   1   7   4      483.89      437.46      2.85 o 
   2   7   4      104.67       95.89      1.29 o 
   3   7   4      278.65      272.62      2.25 o 
   4   7   4      855.67      818.08      5.74 o 
   5   7   4      134.93      131.35      2.42 o 
   6   7   4      173.94      164.46      2.04 o 
   7   7   4       91.76       88.02      1.68 o 
   8   7   4       67.37       64.21      1.51 o 
   9   7   4       43.69       36.76      1.15 o 
  10   7   4      101.45       96.24      2.08 o 
  11   7   4        7.14        4.14      0.70 o 
  12   7   4       26.87       27.37      1.38 o 
  13   7   4      139.29      137.16      3.32 o 
  14   7   4      170.05      173.74      3.68 o 
  15   7   4        6.81        7.11      1.04 o 
  16   7   4       36.60       35.10      1.84 o 
  17   7   4        8.34        8.00      1.14 o 
  18   7   4       66.00       71.09      2.53 o 
  19   7   4        6.05        6.27      1.09 o 
  20   7   4       21.83       18.56      1.98 o 
   0   8   4      456.90      446.67      3.96 o 
   1   8   4      101.11       94.90      1.23 o 
   2   8   4      100.12       98.63      1.40 o 
   3   8   4      250.68      261.78      2.02 o 
   4   8   4      293.94      290.07      2.16 o 
   5   8   4      106.57      108.29      1.77 o 
   6   8   4       17.11       17.17      0.85 o 
   7   8   4        3.93        3.42      0.52 o 
   8   8   4       32.66       31.98      1.15 o 
   9   8   4       17.48       14.19      0.93 o 
  10   8   4       72.08       66.34      1.82 o 
  11   8   4        1.07        0.89      0.59 o 
  12   8   4       80.08       79.22      2.57 o 
  13   8   4      131.64      126.77      3.58 o 
  14   8   4       48.98       46.16      2.01 o 
  15   8   4       17.66       15.24      1.32 o 
  16   8   4        6.90       10.14      1.21 o 
  17   8   4       45.37       53.92      2.54 o 
  18   8   4       53.94       57.26      3.12 o 
   0   9   4       30.58       34.02      1.17 o 
   1   9   4      140.24      137.79      1.65 o 
   2   9   4       56.13       50.48      1.02 o 
   3   9   4        5.62        3.93      0.50 o 
   4   9   4       43.59       43.21      1.04 o 
   5   9   4      140.27      141.47      1.85 o 
   6   9   4       16.62       18.65      0.86 o 
   7   9   4       14.22       16.51      0.88 o 
   8   9   4      171.78      171.40      3.22 o 
   9   9   4       51.54       52.68      1.70 o 
  10   9   4       64.89       62.88      2.90 o 
  11   9   4       24.06       22.89      1.49 o 
  12   9   4       11.06       12.03      1.32 o 
  13   9   4       49.69       53.20      2.19 o 
  14   9   4       24.39       24.83      1.61 o 
  15   9   4        6.54        5.15      1.14 o 
  16   9   4        2.32        2.88      0.97 o 
  17   9   4       28.12       27.71      1.89 o 
   0  10   4        6.08        6.93      0.67 o 
   1  10   4       55.43       62.45      1.16 o 
   2  10   4       16.59       14.54      0.72 o 
   3  10   4        7.41        7.48      0.59 o 
   4  10   4       21.13       20.10      0.82 o 
   5  10   4       54.91       52.18      1.21 o 
   6  10   4        7.51        6.21      0.74 o 
   7  10   4       40.56       43.47      1.41 o 
   8  10   4       44.36       47.48      1.47 o 
   9  10   4        2.52        2.34      0.70 o 
  10  10   4       34.19       35.66      1.84 o 
  11  10   4       16.37       20.25      1.49 o 
  12  10   4        5.24        7.82      1.28 o 
  13  10   4       10.89       11.58      1.26 o 
  14  10   4       22.91       28.90      1.84 o 
  15  10   4        7.89        8.33      1.78 o 
   0  11   4        9.18        9.22      0.96 o 
   1  11   4        6.95        7.63      0.60 o 
   2  11   4       33.66       32.21      1.01 o 
   3  11   4        2.55        1.36      0.48 o 
   4  11   4        4.61        3.51      0.51 o 
   5  11   4       17.08       18.93      0.89 o 
   6  11   4        5.96        6.13      0.69 o 
   7  11   4       24.11       24.23      1.33 o 
   8  11   4       13.62       10.99      1.03 o 
   9  11   4        8.09        7.06      0.88 o 
  10  11   4        8.34        9.00      1.26 o 
  11  11   4       25.24       25.33      1.73 o 
  12  11   4        4.51        5.76      1.21 o 
  13  11   4        0.74       -0.43      1.52 o 
   0  12   4      169.75      191.38      4.60 o 
   1  12   4       27.45       32.27      1.18 o 
   2  12   4        2.19        3.80      0.64 o 
   3  12   4       37.98       39.10      1.34 o 
   4  12   4        7.99        9.19      0.75 o 
   5  12   4        5.54        4.90      0.81 o 
   6  12   4       15.49       17.50      1.09 o 
   7  12   4       17.16       18.29      1.17 o 
   8  12   4        3.64        6.95      0.94 o 
   9  12   4       36.29       35.47      1.68 o 
  10  12   4       37.64       39.75      2.66 o 
   0  13   4       95.29       97.56      3.70 o 
   1  13   4       16.20       13.21      1.56 o 
   2  13   4        0.73        1.06      0.76 o 
   3  13   4       24.18       27.34      1.41 o 
   4  13   4       55.81       60.18      1.91 o 
   5  13   4        6.17        8.46      0.96 o 
   6  13   4       17.52       22.17      1.53 o 
   2   0   5     1949.64     2021.91     22.61 o 
   4   0   5      170.74      220.73      3.15 o 
   6   0   5      718.69      718.47      7.19 o 
   8   0   5      602.21      598.51      9.73 o 
  10   0   5      283.74      276.38      3.70 o 
  12   0   5      192.48      182.07      3.74 o 
  14   0   5      474.26      467.43      9.88 o 
  16   0   5       45.15       50.08      3.74 o 
  18   0   5       56.96       55.16      2.43 o 
  20   0   5        4.20        1.80      1.06 o 
  22   0   5       28.67       25.02      1.49 o 
   1   1   5     1210.76     1290.54      7.15 o 
   2   1   5     1201.03     1286.40      6.56 o 
   3   1   5     1435.15     1670.22      7.13 o 
   4   1   5       85.74       83.52      2.30 o 
   5   1   5      247.04      251.68      2.43 o 
   6   1   5      487.70      512.65      3.33 o 
   7   1   5      183.48      166.58      1.53 o 
   8   1   5      326.99      305.86      2.40 o 
   9   1   5      120.51      124.16      1.31 o 
  10   1   5      144.75      125.80      1.35 o 
  11   1   5      169.06      170.74      1.61 o 
  12   1   5       52.52       49.20      1.10 o 
  13   1   5        6.73        3.26      0.61 o 
  14   1   5        7.95        6.35      0.62 o 
  15   1   5      379.41      381.39      4.29 o 
  16   1   5        1.39        1.17      0.59 o 
  17   1   5       26.90       27.27      1.27 o 
  18   1   5       37.88       36.87      1.61 o 
  19   1   5       12.82       11.51      0.94 o 
  20   1   5       11.98        9.18      0.83 o 
  21   1   5       23.72       21.31      1.01 o 
  22   1   5        7.27        5.95      0.84 o 
   1   2   5      398.76      461.23      3.08 o 
   2   2   5        0.20        0.00      0.18 o 
   3   2   5      677.66      742.13      3.27 o 
   4   2   5       99.18      109.77      0.99 o 
   5   2   5        2.17        1.29      0.25 o 
   6   2   5       19.50       14.03      0.57 o 
   7   2   5      100.77       97.16      1.25 o 
   8   2   5       36.57       36.48      0.69 o 
   9   2   5       26.23       25.60      0.68 o 
  10   2   5      199.72      198.50      1.95 o 
  11   2   5      144.48      137.80      1.73 o 
  12   2   5      104.58       99.98      1.74 o 
  13   2   5       73.95       72.90      1.50 o 
  14   2   5      102.35       95.48      1.75 o 
  15   2   5      219.24      212.22      2.88 o 
  16   2   5       56.51       44.83      1.30 o 
  17   2   5       40.52       41.43      1.78 o 
  18   2   5        9.81        7.22      0.91 o 
  19   2   5       76.75       76.23      2.36 o 
  20   2   5       11.15       12.07      1.43 o 
  21   2   5       10.92       10.94      1.08 o 
  22   2   5       20.02       18.40      1.43 o 
   1   3   5      232.86      246.79      2.28 o 
   2   3   5      118.72      129.88      1.44 o 
   3   3   5      131.99      159.38      1.31 o 
   4   3   5      206.09      221.84      1.58 o 
   5   3   5       46.05       44.15      0.66 o 
   6   3   5       25.34       23.54      0.52 o 
   7   3   5       45.41       44.36      0.69 o 
   8   3   5       54.10       53.88      0.75 o 
   9   3   5      134.97      135.15      1.60 o 
  10   3   5      186.42      170.78      1.83 o 
  11   3   5       19.59       15.74      0.68 o 
  12   3   5       48.45       46.99      1.11 o 
  13   3   5        8.28        6.40      0.65 o 
  14   3   5        5.92        5.43      0.53 o 
  15   3   5       31.87       28.94      1.08 o 
  16   3   5       57.38       53.97      1.49 o 
  17   3   5       21.86       21.77      1.15 o 
  18   3   5       12.58       10.15      0.93 o 
  19   3   5       53.03       52.18      2.53 o 
  20   3   5       42.20       45.07      1.95 o 
  21   3   5        9.83       10.35      1.48 o 
  22   3   5       43.89       47.36      2.25 o 
   1   4   5      193.45      198.88      1.86 o 
   2   4   5      102.57       97.31      1.23 o 
   3   4   5      353.83      401.57      2.40 o 
   4   4   5      424.70      428.79      2.49 o 
   5   4   5       34.11       33.68      0.64 o 
   6   4   5       71.89       66.61      0.89 o 
   7   4   5       77.18       81.54      1.10 o 
   8   4   5       46.30       43.86      1.34 o 
   9   4   5        5.02        4.53      0.47 o 
  10   4   5       71.68       74.77      1.47 o 
  11   4   5      363.02      320.40      3.23 o 
  12   4   5        6.81        5.26      0.89 o 
  13   4   5      192.85      189.94      2.56 o 
  14   4   5       14.44       14.54      0.84 o 
  15   4   5       80.16       76.23      1.68 o 
  16   4   5       20.61       21.76      0.96 o 
  17   4   5       10.18       10.19      0.76 o 
  18   4   5        9.40        8.06      0.76 o 
  19   4   5        6.01        5.31      0.84 o 
  20   4   5       16.81       16.29      1.18 o 
  21   4   5       26.90       27.80      1.71 o 
   1   5   5      151.08      164.21      1.70 o 
   2   5   5      127.66      129.01      1.44 o 
   3   5   5      251.67      244.11      2.06 o 
   4   5   5      101.12       95.23      1.29 o 
   5   5   5       43.17       47.85      0.82 o 
   6   5   5       58.94       55.41      0.99 o 
   7   5   5      111.32      113.11      1.47 o 
   8   5   5       97.51       88.12      1.30 o 
   9   5   5      143.66      147.99      2.13 o 
  10   5   5       21.47       16.49      0.79 o 
  11   5   5       60.57       51.35      1.33 o 
  12   5   5       81.97       67.40      2.83 o 
  13   5   5       16.37       11.83      1.38 o 
  14   5   5       52.22       48.83      1.51 o 
  15   5   5       15.09       13.08      0.88 o 
  16   5   5       16.52       17.11      0.95 o 
  17   5   5        4.19        2.62      0.63 o 
  18   5   5       14.65       15.68      1.12 o 
  19   5   5        4.91        5.89      0.85 o 
  20   5   5        2.26        1.50      1.34 o 
  21   5   5        2.38        3.43      1.36 o 
   1   6   5     1847.40     1838.83      8.10 o 
   2   6   5      483.67      479.31      3.05 o 
   3   6   5      128.20      121.38      1.63 o 
   4   6   5      120.31      116.70      1.51 o 
   5   6   5       69.92       64.09      1.22 o 
   6   6   5       54.44       56.25      1.16 o 
   7   6   5       50.01       46.02      0.96 o 
   8   6   5      211.08      199.79      2.38 o 
   9   6   5      161.88      172.04      2.40 o 
  10   6   5      225.46      234.36      2.86 o 
  11   6   5      260.88      246.47      3.45 o 
  12   6   5      158.32      153.68      3.04 o 
  13   6   5       19.74       17.07      1.19 o 
  14   6   5       38.26       35.11      1.37 o 
  15   6   5       91.60       93.03      2.70 o 
  16   6   5        5.54        5.95      1.26 o 
  17   6   5        7.33        7.24      1.14 o 
  18   6   5        1.90        2.31      0.91 o 
  19   6   5        2.89        3.78      0.91 o 
  20   6   5       15.93       19.02      1.91 o 
   1   7   5      192.67      197.84      2.11 o 
   2   7   5      183.36      183.84      1.84 o 
   3   7   5       61.36       67.49      1.12 o 
   4   7   5      288.40      266.48      2.42 o 
   5   7   5       53.46       54.25      1.10 o 
   6   7   5       28.40       22.31      0.81 o 
   7   7   5       48.95       47.16      1.04 o 
   8   7   5       52.20       51.65      1.14 o 
   9   7   5        5.70        6.13      0.70 o 
  10   7   5       26.79       25.25      1.07 o 
  11   7   5      221.57      214.02      3.24 o 
  12   7   5       16.74       16.42      1.05 o 
  13   7   5       56.15       58.31      1.99 o 
  14   7   5       62.18       61.51      2.65 o 
  15   7   5       19.76       19.17      1.43 o 
  16   7   5       21.72       23.02      1.61 o 
  17   7   5        6.55        4.50      0.99 o 
  18   7   5        0.11       -0.25      0.91 o 
  19   7   5        6.72        3.76      1.15 o 
   1   8   5      139.98      146.63      1.93 o 
   2   8   5      101.61      105.06      1.64 o 
   3   8   5      193.13      198.64      2.06 o 
   4   8   5      137.16      130.51      1.86 o 
   5   8   5       73.58       75.32      1.33 o 
   6   8   5       11.55       12.73      0.65 o 
   7   8   5       34.60       35.45      0.93 o 
   8   8   5        2.61        1.76      0.39 o 
   9   8   5       35.11       34.60      1.13 o 
  10   8   5       20.24       21.25      1.01 o 
  11   8   5        3.68        2.29      0.70 o 
  12   8   5        8.84       10.54      1.14 o 
  13   8   5      103.65      114.01      3.76 o 
  14   8   5        7.73        6.30      1.01 o 
  15   8   5       16.47       16.88      1.43 o 
  16   8   5       12.38       15.34      1.41 o 
  17   8   5       27.76       27.51      1.78 o 
  18   8   5        9.19        8.77      2.70 o 
   1   9   5       30.61       32.86      0.86 o 
   2   9   5      129.12      123.21      1.61 o 
   3   9   5      126.61      115.74      1.67 o 
   4   9   5        9.31       11.79      0.68 o 
   5   9   5       11.69       11.61      0.74 o 
   6   9   5       37.69       38.69      1.12 o 
   7   9   5       23.49       23.85      0.93 o 
   8   9   5       64.59       63.99      1.41 o 
   9   9   5        3.06        3.08      0.60 o 
  10   9   5        9.27       10.38      0.88 o 
  11   9   5        6.72        7.24      0.91 o 
  12   9   5       32.48       35.42      1.84 o 
  13   9   5        0.44        0.40      0.83 o 
  14   9   5        0.71        2.10      1.04 o 
  15   9   5        2.87        2.31      1.29 o 
  16   9   5        0.38        0.33      1.01 o 
   1  10   5        7.47        7.33      0.58 o 
   2  10   5        1.85        1.51      0.50 o 
   3  10   5       36.40       41.20      1.09 o 
   4  10   5       27.87       27.66      0.92 o 
   5  10   5       22.40       21.20      0.89 o 
   6  10   5       38.21       36.03      1.14 o 
   7  10   5       31.91       32.70      1.10 o 
   8  10   5        9.83       10.32      0.84 o 
   9  10   5        1.71        3.06      0.84 o 
  10  10   5       19.28       24.57      1.38 o 
  11  10   5       25.92       30.64      1.57 o 
  12  10   5       13.98       16.81      1.30 o 
  13  10   5       58.00       63.33      2.58 o 
  14  10   5       10.95       10.57      1.26 o 
   1  11   5        5.74        6.87      0.71 o 
   2  11   5       88.72       90.51      1.63 o 
   3  11   5       21.69       22.57      0.90 o 
   4  11   5       23.22       23.56      0.91 o 
   5  11   5       14.52       13.69      0.81 o 
   6  11   5       11.51       11.60      0.77 o 
   7  11   5        3.75        4.00      0.64 o 
   8  11   5        1.87        1.74      0.81 o 
   9  11   5        3.07        3.36      1.38 o 
  10  11   5        0.83        0.50      0.85 o 
  11  11   5       18.66       18.53      1.30 o 
  12  11   5       15.38       17.58      1.38 o 
   1  12   5       30.11       35.60      1.36 o 
   2  12   5       74.48       76.21      1.73 o 
   3  12   5       20.10       23.08      0.98 o 
   4  12   5       12.57       14.44      0.83 o 
   5  12   5        3.90        5.10      0.72 o 
   6  12   5        6.55        5.86      0.79 o 
   7  12   5        5.78        4.88      0.81 o 
   8  12   5        8.42        7.42      1.05 o 
   9  12   5       19.74       23.14      1.50 o 
   1  13   5       12.83       13.21      1.47 o 
   2  13   5        0.60       -0.50      1.28 o 
   0   0   6     3206.91     3317.85     32.64 o 
   2   0   6     2231.21     2307.71     54.80 o 
   4   0   6     1161.88     1169.31     10.25 o 
   6   0   6      219.54      223.15      2.70 o 
   8   0   6     1632.48     1577.91     10.14 o 
  10   0   6     2475.64     2436.33     15.30 o 
  12   0   6      301.73      281.53      3.25 o 
  14   0   6      492.70      453.41      6.39 o 
  16   0   6       85.53       82.11      3.06 o 
  18   0   6       21.85       22.90      1.79 o 
  20   0   6        6.48        5.54      1.22 o 
  22   0   6       22.14       23.89      2.00 o 
   0   1   6       45.28       50.86      2.25 o 
   1   1   6      752.82      799.38      6.16 o 
   2   1   6       66.64       81.89      1.75 o 
   3   1   6      265.23      274.17      2.54 o 
   4   1   6        4.46        2.39      0.36 o 
   5   1   6      146.47      158.55      1.63 o 
   6   1   6       76.95       87.37      1.06 o 
   7   1   6      257.66      254.50      2.01 o 
   8   1   6      301.21      307.99      2.34 o 
   9   1   6      195.76      182.05      2.66 o 
  10   1   6      320.59      325.05      2.66 o 
  11   1   6      119.91      116.29      1.71 o 
  12   1   6       57.36       64.76      1.76 o 
  13   1   6       44.32       38.06      0.98 o 
  14   1   6      188.06      182.69      3.47 o 
  15   1   6       20.14       17.58      1.43 o 
  16   1   6        1.74        1.60      0.86 o 
  17   1   6       68.66       68.88      3.60 o 
  18   1   6        5.92        8.77      1.09 o 
  19   1   6       12.63       13.22      1.21 o 
  20   1   6       21.18       20.31      1.49 o 
  21   1   6       27.78       23.13      1.61 o 
  22   1   6        2.34        2.06      1.28 o 
   0   2   6       50.93       61.79      1.36 o 
   1   2   6      491.40      553.10      3.42 o 
   2   2   6      286.49      285.50      2.41 o 
   3   2   6       10.06        7.58      0.40 o 
   4   2   6       20.46       17.89      0.41 o 
   5   2   6       95.24       91.27      1.20 o 
   6   2   6       60.22       53.58      0.99 o 
   7   2   6      298.87      309.13      2.29 o 
   8   2   6       97.77       90.32      1.19 o 
   9   2   6        4.79        4.33      0.38 o 
  10   2   6      247.04      255.27      2.32 o 
  11   2   6      196.64      196.89      2.05 o 
  12   2   6      351.51      338.35      3.34 o 
  13   2   6       44.69       42.01      1.03 o 
  14   2   6      150.92      147.28      2.37 o 
  15   2   6      133.44      129.26      2.32 o 
  16   2   6      135.86      131.44      4.41 o 
  17   2   6        6.54        5.79      0.97 o 
  18   2   6        5.86        6.33      0.91 o 
  19   2   6        6.77        6.12      1.01 o 
  20   2   6       22.55       22.00      1.56 o 
  21   2   6        0.90       -0.97      0.97 o 
   0   3   6      580.99      633.20      5.38 o 
   1   3   6       28.14       29.18      0.81 o 
   2   3   6       88.46       89.68      1.33 o 
   3   3   6       33.58       33.28      0.68 o 
   4   3   6      141.54      149.18      1.31 o 
   5   3   6      192.60      181.46      1.49 o 
   6   3   6        0.54        0.45      0.23 o 
   7   3   6       37.32       37.59      0.75 o 
   8   3   6       93.99      103.32      1.76 o 
   9   3   6      147.20      153.80      1.87 o 
  10   3   6      231.60      226.31      2.70 o 
  11   3   6       10.25        7.50      0.51 o 
  12   3   6       95.48      100.05      1.56 o 
  13   3   6       23.99       20.69      0.90 o 
  14   3   6       25.79       24.19      1.06 o 
  15   3   6       34.57       36.67      1.30 o 
  16   3   6       50.79       50.61      1.53 o 
  17   3   6        2.06        4.01      1.21 o 
  18   3   6        5.91        4.37      0.84 o 
  19   3   6       32.25       32.61      1.97 o 
  20   3   6       43.64       42.52      2.13 o 
  21   3   6        5.03        3.58      0.95 o 
   0   4   6     1330.31     1400.85     11.93 o 
   1   4   6       72.36       77.73      1.55 o 
   2   4   6       53.39       47.48      0.86 o 
   3   4   6      179.12      176.57      1.67 o 
   4   4   6      148.55      137.25      1.53 o 
   5   4   6        7.73        8.46      0.40 o 
   6   4   6       30.88       33.11      0.74 o 
   7   4   6       28.51       26.40      0.79 o 
   8   4   6      199.31      183.21      2.66 o 
   9   4   6       37.19       34.20      0.94 o 
  10   4   6       59.06       52.08      1.20 o 
  11   4   6      253.35      253.62      2.92 o 
  12   4   6       12.71       12.29      1.02 o 
  13   4   6       89.68       83.09      1.82 o 
  14   4   6       32.37       30.69      1.20 o 
  15   4   6      159.13      150.24      2.61 o 
  16   4   6       40.90       40.91      1.39 o 
  17   4   6        9.57        8.21      0.78 o 
  18   4   6       22.21       23.13      1.30 o 
  19   4   6       23.07       23.66      1.40 o 
  20   4   6       28.03       31.61      1.65 o 
   0   5   6      554.71      537.15     11.68 o 
   1   5   6      136.01      138.56      1.99 o 
   2   5   6      187.48      196.33      2.95 o 
   3   5   6       62.50       60.73      1.00 o 
   4   5   6      504.87      464.28      2.93 o 
   5   5   6      120.57      112.74      1.31 o 
   6   5   6       40.23       31.86      0.79 o 
   7   5   6       14.57       17.26      0.84 o 
   8   5   6      218.71      189.79      2.25 o 
   9   5   6       95.70       92.93      1.59 o 
  10   5   6      227.26      207.09      2.48 o 
  11   5   6      110.45      117.74      2.60 o 
  12   5   6       90.61       83.09      1.96 o 
  13   5   6      119.65      117.38      2.54 o 
  14   5   6       51.16       44.83      1.64 o 
  15   5   6       17.32       14.27      1.08 o 
  16   5   6        0.86       -0.33      0.68 o 
  17   5   6       47.17       45.30      2.11 o 
  18   5   6       24.65       23.58      1.22 o 
  19   5   6        0.28        0.47      0.78 o 
  20   5   6        7.59        8.49      1.23 o 
   0   6   6      409.25      424.94      7.33 o 
   1   6   6      343.23      323.21      3.25 o 
   2   6   6      396.93      378.18      3.17 o 
   3   6   6      244.34      238.62      2.23 o 
   4   6   6      357.97      334.10      3.12 o 
   5   6   6      241.35      262.59      2.46 o 
   6   6   6      127.58      119.70      1.61 o 
   7   6   6        3.08        0.61      0.54 o 
   8   6   6        4.50        4.70      0.49 o 
   9   6   6      155.93      151.36      2.10 o 
  10   6   6       28.44       22.29      0.86 o 
  11   6   6       15.61       11.80      0.85 o 
  12   6   6        6.36        4.38      0.67 o 
  13   6   6       48.46       45.84      1.68 o 
  14   6   6       65.85       59.86      1.90 o 
  15   6   6       16.38       14.24      1.21 o 
  16   6   6       12.48       10.09      0.96 o 
  17   6   6       11.43       11.99      1.15 o 
  18   6   6       58.71       54.41      2.09 o 
  19   6   6        8.37        8.61      1.30 o 
   0   7   6      211.73      199.51      3.45 o 
   1   7   6       26.86       23.99      0.91 o 
   2   7   6       35.11       34.75      1.05 o 
   3   7   6       84.71       74.87      1.35 o 
   4   7   6       23.01       25.83      0.81 o 
   5   7   6       42.01       37.65      0.99 o 
   6   7   6       20.87       19.66      0.76 o 
   7   7   6      154.06      151.47      2.14 o 
   8   7   6      237.49      220.87      2.65 o 
   9   7   6       63.99       64.18      1.46 o 
  10   7   6       82.35       79.73      1.87 o 
  11   7   6        8.24        8.40      0.77 o 
  12   7   6        2.37        0.52      0.66 o 
  13   7   6       41.26       38.12      1.86 o 
  14   7   6       54.03       58.05      1.77 o 
  15   7   6        6.88        8.06      1.00 o 
  16   7   6        1.33        0.83      1.04 o 
  17   7   6       14.97       15.49      1.30 o 
  18   7   6       20.72       18.06      1.35 o 
   0   8   6      171.35      174.17      3.33 o 
   1   8   6       76.06       73.89      1.69 o 
   2   8   6       79.14       76.55      1.44 o 
   3   8   6       17.69       19.49      0.86 o 
   4   8   6        4.22        2.61      0.50 o 
   5   8   6       46.01       41.41      1.21 o 
   6   8   6        1.18        0.24      0.41 o 
   7   8   6        7.83        7.90      0.68 o 
   8   8   6       59.58       63.77      1.59 o 
   9   8   6        2.18        1.53      0.65 o 
  10   8   6       22.81       20.15      0.97 o 
  11   8   6       10.91       11.55      0.81 o 
  12   8   6       17.39       15.30      1.01 o 
  13   8   6       23.92       23.49      1.38 o 
  14   8   6        6.34        7.95      0.99 o 
  15   8   6        4.71        6.44      0.96 o 
  16   8   6       20.12       18.46      1.42 o 
  17   8   6       29.42       28.96      1.61 o 
   0   9   6        0.48        1.86      0.63 o 
   1   9   6        4.77        4.49      0.47 o 
   2   9   6        2.60        2.76      0.50 o 
   3   9   6        4.03        3.80      0.52 o 
   4   9   6       17.28       16.84      0.80 o 
   5   9   6        8.27        9.26      0.68 o 
   6   9   6       10.69       11.59      0.81 o 
   7   9   6       15.28       14.84      1.01 o 
   8   9   6       12.50       13.12      0.93 o 
   9   9   6       40.42       42.65      1.51 o 
  10   9   6        6.79        6.95      0.83 o 
  11   9   6       15.12       14.02      1.00 o 
  12   9   6       10.07       10.60      1.17 o 
  13   9   6        4.38        5.06      0.99 o 
  14   9   6        8.42        9.47      1.12 o 
  15   9   6       34.39       37.05      2.42 o 
   0  10   6       23.35       26.31      1.27 o 
   1  10   6        8.68        8.63      0.68 o 
   2  10   6        2.60        3.49      0.55 o 
   3  10   6       49.06       51.75      1.33 o 
   4  10   6       39.95       40.03      1.20 o 
   5  10   6        7.80       10.51      0.77 o 
   6  10   6       17.00       19.96      1.15 o 
   7  10   6        5.57        6.99      0.85 o 
   8  10   6       21.51       21.36      1.17 o 
   9  10   6       16.04       17.59      1.27 o 
  10  10   6       34.87       39.66      2.07 o 
  11  10   6       14.58       14.14      1.43 o 
  12  10   6       19.24       24.57      2.19 o 
  13  10   6       52.15       52.48      2.42 o 
   0  11   6       32.76       31.83      1.78 o 
   1  11   6       14.62       15.52      0.93 o 
   2  11   6       31.05       29.78      1.12 o 
   3  11   6        9.75       11.36      0.89 o 
   4  11   6       22.05       23.29      1.21 o 
   5  11   6       44.92       49.01      1.51 o 
   6  11   6       24.39       26.33      1.32 o 
   7  11   6        2.89        3.55      0.78 o 
   8  11   6        1.63        0.87      0.81 o 
   9  11   6        3.04        1.68      0.97 o 
  10  11   6        2.77        2.95      1.33 o 
   0  12   6       70.09       78.77      2.77 o 
   1  12   6        1.13        1.68      0.78 o 
   2  12   6        7.37        7.94      0.89 o 
   3  12   6        5.40        5.65      0.81 o 
   4  12   6        5.42        5.36      0.73 o 
   5  12   6        5.38        4.10      0.85 o 
   6  12   6        0.62        0.37      0.81 o 
   2   0   7      107.49       93.29      2.43 o 
   4   0   7      318.93      323.81      4.86 o 
   6   0   7     2384.20     2361.27     28.75 o 
   8   0   7       26.66       29.65      1.69 o 
  10   0   7      867.64      866.48      7.70 o 
  12   0   7      244.57      243.49      5.24 o 
  14   0   7      128.25      121.33      4.04 o 
  16   0   7      148.60      149.65      6.59 o 
  18   0   7       62.02       66.41      3.29 o 
  20   0   7       64.53       74.82      3.18 o 
   1   1   7      163.47      155.95      2.24 o 
   2   1   7      254.94      242.85      2.87 o 
   3   1   7      740.49      705.62      4.78 o 
   4   1   7       22.21       20.31      0.77 o 
   5   1   7       13.70       11.85      0.67 o 
   6   1   7      563.37      565.94      4.29 o 
   7   1   7      160.13      158.60      2.17 o 
   8   1   7      328.23      303.78      3.06 o 
   9   1   7      123.17      126.45      3.15 o 
  10   1   7      258.46      263.57      3.59 o 
  11   1   7       18.00       21.09      1.00 o 
  12   1   7      158.79      150.05      2.40 o 
  13   1   7        3.43        3.06      0.73 o 
  14   1   7       21.15       19.60      1.20 o 
  15   1   7       45.20       44.74      1.76 o 
  16   1   7       28.26       27.69      1.42 o 
  17   1   7        1.44        3.84      0.85 o 
  18   1   7       76.71       81.32      2.39 o 
  19   1   7       97.77      107.29      2.77 o 
  20   1   7       29.14       28.79      1.73 o 
   1   2   7       48.11       49.86      0.98 o 
   2   2   7       99.28      107.11      1.41 o 
   3   2   7      268.55      283.87      2.37 o 
   4   2   7       65.03       65.63      1.35 o 
   5   2   7      210.56      190.06      2.31 o 
   6   2   7      279.79      273.59      3.04 o 
   7   2   7       88.41       85.90      1.73 o 
   8   2   7       10.16       10.94      0.68 o 
   9   2   7       13.51       10.78      0.74 o 
  10   2   7       48.31       43.21      1.25 o 
  11   2   7      310.25      296.39      3.05 o 
  12   2   7       25.20       22.27      0.91 o 
  13   2   7       16.38       13.87      0.77 o 
  14   2   7       54.58       48.40      1.32 o 
  15   2   7       16.34       16.62      1.26 o 
  16   2   7       34.22       36.30      1.78 o 
  17   2   7       49.97       59.71      2.25 o 
  18   2   7       34.88       37.83      1.95 o 
  19   2   7        9.41       10.86      1.26 o 
  20   2   7        4.91        4.94      1.02 o 
   1   3   7       15.56       19.73      0.66 o 
   2   3   7        8.06        8.78      0.53 o 
   3   3   7       77.46       72.42      1.20 o 
   4   3   7      483.27      471.17      4.76 o 
   5   3   7      157.62      153.56      2.28 o 
   6   3   7       83.61       79.46      1.38 o 
   7   3   7        7.08        6.52      0.50 o 
   8   3   7       28.44       29.16      1.14 o 
   9   3   7        4.75        4.97      0.64 o 
  10   3   7       36.03       38.55      1.25 o 
  11   3   7       84.75       77.55      1.73 o 
  12   3   7       10.68       10.75      0.77 o 
  13   3   7       47.97       47.13      1.44 o 
  14   3   7       40.65       39.15      1.19 o 
  15   3   7       26.60       28.76      1.28 o 
  16   3   7        0.94        2.55      0.91 o 
  17   3   7       31.49       31.30      1.49 o 
  18   3   7       27.21       29.76      1.75 o 
  19   3   7        9.61       10.52      1.26 o 
  20   3   7       40.60       41.64      2.13 o 
   1   4   7        3.29        2.62      0.42 o 
   2   4   7       54.07       45.90      1.08 o 
   3   4   7      474.90      439.48      3.56 o 
   4   4   7      137.78      155.34      2.31 o 
   5   4   7       63.27       66.61      1.30 o 
   6   4   7      106.46      104.65      1.93 o 
   7   4   7      144.86      132.35      2.14 o 
   8   4   7       31.69       25.69      1.04 o 
   9   4   7      127.72      129.04      2.99 o 
  10   4   7      107.50      112.89      2.06 o 
  11   4   7       64.61       62.60      2.06 o 
  12   4   7      110.81      103.87      2.06 o 
  13   4   7       19.77       20.36      1.04 o 
  14   4   7       12.72       13.22      0.98 o 
  15   4   7      199.89      201.34      3.43 o 
  16   4   7       12.77       12.43      1.08 o 
  17   4   7       11.83       11.62      1.82 o 
  18   4   7       31.90       34.07      1.67 o 
  19   4   7       63.20       61.39      2.46 o 
   1   5   7      107.10      109.61      1.76 o 
   2   5   7      114.70       96.03      1.88 o 
   3   5   7        9.86       12.45      1.00 o 
   4   5   7      177.52      165.54      2.31 o 
   5   5   7       57.56       60.13      1.52 o 
   6   5   7      747.20      681.35      5.58 o 
   7   5   7      414.60      411.67      4.20 o 
   8   5   7       31.83       26.79      1.09 o 
   9   5   7       35.08       33.25      1.21 o 
  10   5   7       25.64       19.16      1.01 o 
  11   5   7       71.72       69.15      1.73 o 
  12   5   7      103.76       97.05      2.06 o 
  13   5   7       95.13      106.74      2.41 o 
  14   5   7       16.17       15.84      1.52 o 
  15   5   7       38.73       35.44      1.57 o 
  16   5   7       55.07       54.43      1.93 o 
  17   5   7       17.25       17.93      1.27 o 
  18   5   7       14.17       15.42      2.00 o 
  19   5   7       50.61       56.72      2.59 o 
   1   6   7      301.71      300.19      3.60 o 
   2   6   7      140.66      141.88      2.25 o 
   3   6   7      428.07      407.76      3.41 o 
   4   6   7      153.16      143.30      2.64 o 
   5   6   7        2.72        2.62      0.64 o 
   6   6   7        3.97        4.07      0.65 o 
   7   6   7       39.99       34.49      1.28 o 
   8   6   7       90.33       82.85      1.85 o 
   9   6   7       63.93       64.49      1.71 o 
  10   6   7       17.49       16.36      0.94 o 
  11   6   7       34.99       31.66      1.25 o 
  12   6   7       32.30       29.76      1.25 o 
  13   6   7       46.16       52.37      1.63 o 
  14   6   7        8.22        8.41      0.93 o 
  15   6   7       13.26       15.68      1.14 o 
  16   6   7        8.01       10.37      1.03 o 
  17   6   7        6.54       10.08      1.32 o 
  18   6   7        8.92       12.04      1.23 o 
   1   7   7       33.49       32.39      1.17 o 
   2   7   7      106.73      112.87      2.08 o 
   3   7   7       40.32       34.92      1.22 o 
   4   7   7      203.80      197.67      3.25 o 
   5   7   7        4.41        6.66      0.73 o 
   6   7   7      149.52      149.69      2.48 o 
   7   7   7       16.23       15.68      0.97 o 
   8   7   7       22.58       20.58      1.04 o 
   9   7   7       15.49       12.37      0.91 o 
  10   7   7       10.20        9.46      0.83 o 
  11   7   7       31.35       30.08      1.25 o 
  12   7   7       30.98       30.12      1.30 o 
  13   7   7        3.28        3.04      0.81 o 
  14   7   7       20.83       19.38      1.22 o 
  15   7   7        1.90        2.79      0.84 o 
  16   7   7        5.79        5.51      0.96 o 
  17   7   7       43.22       45.22      2.07 o 
   1   8   7      119.15      113.99      2.19 o 
   2   8   7        9.45        7.72      0.77 o 
   3   8   7        2.87        1.97      0.70 o 
   4   8   7       14.20       12.52      1.05 o 
   5   8   7        0.51        1.87      0.70 o 
   6   8   7       24.81       24.86      1.30 o 
   7   8   7       22.80       27.04      1.17 o 
   8   8   7        4.68        4.58      0.69 o 
   9   8   7       16.46       16.69      1.04 o 
  10   8   7        6.40        5.83      0.74 o 
  11   8   7        4.04        3.14      0.67 o 
  12   8   7        8.68        7.96      0.88 o 
  13   8   7       17.47       16.71      1.04 o 
  14   8   7        4.72        4.45      0.96 o 
  15   8   7       24.45       25.18      1.49 o 
   1   9   7       21.05       21.54      1.08 o 
   2   9   7        5.28        6.43      0.75 o 
   3   9   7       30.92       34.21      1.33 o 
   4   9   7        4.19        4.18      0.81 o 
   5   9   7       64.04       69.34      2.17 o 
   6   9   7       24.07       23.63      1.38 o 
   7   9   7        7.35       10.89      1.05 o 
   8   9   7       28.76       28.97      1.34 o 
   9   9   7       14.58       18.21      1.09 o 
  10   9   7        6.69        7.22      1.08 o 
  11   9   7       19.00       21.43      1.20 o 
  12   9   7        8.15        5.72      1.14 o 
  13   9   7       19.01       22.08      1.46 o 
   1  10   7        7.74        8.66      0.74 o 
   2  10   7       10.15        9.25      0.76 o 
   3  10   7        1.62        0.72      0.67 o 
   4  10   7       30.12       30.92      1.36 o 
   5  10   7       15.35       12.93      0.98 o 
   6  10   7       12.95       11.52      1.01 o 
   7  10   7        9.77        8.52      0.91 o 
   8  10   7        0.73        1.81      0.99 o 
   9  10   7       26.32       27.88      1.41 o 
  10  10   7        2.30        1.16      0.73 o 
  11  10   7       22.49       23.85      1.73 o 
   1  11   7        0.19        0.69      0.73 o 
   2  11   7       11.79       10.88      0.98 o 
   3  11   7       18.95       19.46      1.17 o 
   4  11   7        2.21        2.58      0.73 o 
   5  11   7        9.12        8.83      0.93 o 
   6  11   7       19.89       21.29      1.65 o 
   7  11   7       12.68       12.64      1.07 o 
   8  11   7        4.61        4.52      0.85 o 
   0   0   8       76.31       66.48      3.29 o 
   2   0   8      172.23      191.74      4.19 o 
   4   0   8       28.71       23.72      1.48 o 
   6   0   8      159.56      156.80      3.58 o 
   8   0   8       12.14       13.90      1.50 o 
  10   0   8      689.30      673.36     20.06 o 
  12   0   8       13.51       12.37      2.84 o 
  14   0   8       27.70       25.84      2.00 o 
  16   0   8       87.52       92.30      3.74 o 
  18   0   8       26.96       34.84      2.43 o 
   0   1   8      242.13      220.53      5.69 o 
   1   1   8      295.66      299.26      3.44 o 
   2   1   8       16.50       14.67      0.85 o 
   3   1   8       14.73       14.86      1.08 o 
   4   1   8      148.07      140.73      2.34 o 
   5   1   8      559.73      552.39      5.00 o 
   6   1   8      196.76      189.26      2.73 o 
   7   1   8      488.80      500.23      5.38 o 
   8   1   8       38.66       39.18      1.34 o 
   9   1   8       17.53       16.85      0.84 o 
  10   1   8      136.77      143.63      2.67 o 
  11   1   8       75.43       80.03      2.01 o 
  12   1   8       13.87       11.11      1.00 o 
  13   1   8       89.03       90.15      2.36 o 
  14   1   8       95.04      102.05      2.51 o 
  15   1   8        1.25        1.81      0.86 o 
  16   1   8       10.28       13.30      1.18 o 
  17   1   8       67.15       75.16      2.59 o 
  18   1   8       31.99       39.92      1.79 o 
  19   1   8       49.49       56.95      2.09 o 
   0   2   8      143.51      166.83      2.77 o 
   1   2   8      198.95      187.23      2.06 o 
   2   2   8      205.60      203.87      3.23 o 
   3   2   8       24.15       28.36      0.99 o 
   4   2   8      457.18      455.26      3.94 o 
   5   2   8      629.85      629.43      5.30 o 
   6   2   8       36.60       36.05      1.15 o 
   7   2   8      271.52      265.04      2.97 o 
   8   2   8      109.73      101.12      1.95 o 
   9   2   8       18.61       14.77      1.31 o 
  10   2   8       12.21       13.08      0.91 o 
  11   2   8       76.11       80.25      1.83 o 
  12   2   8        5.74        5.53      0.81 o 
  13   2   8       13.52       13.73      0.99 o 
  14   2   8       88.31       87.28      2.76 o 
  15   2   8        4.28        4.14      0.93 o 
  16   2   8       38.03       36.99      2.20 o 
  17   2   8       53.97       58.19      2.09 o 
  18   2   8       16.16       17.26      1.56 o 
  19   2   8       28.11       33.34      1.72 o 
   0   3   8        8.85        5.91      0.69 o 
   1   3   8        7.20        4.68      0.46 o 
   2   3   8       57.26       55.65      1.32 o 
   3   3   8       36.77       36.18      1.08 o 
   4   3   8      181.56      186.43      2.44 o 
   5   3   8      190.03      170.11      2.33 o 
   6   3   8       67.15       60.07      1.47 o 
   7   3   8      132.70      123.62      2.98 o 
   8   3   8      246.03      246.79      3.47 o 
   9   3   8       35.69       35.70      1.38 o 
  10   3   8       62.03       62.26      1.83 o 
  11   3   8       30.23       32.49      1.25 o 
  12   3   8       55.70       54.39      1.57 o 
  13   3   8        7.73        5.07      0.73 o 
  14   3   8        4.73        5.48      0.73 o 
  15   3   8        4.10        3.67      0.97 o 
  16   3   8       16.20       18.97      1.79 o 
  17   3   8       29.79       27.10      2.12 o 
  18   3   8        9.76       10.79      1.58 o 
   0   4   8       22.79       23.74      1.14 o 
   1   4   8        9.43        4.28      0.45 o 
   2   4   8       82.82       72.18      1.52 o 
   3   4   8       35.32       38.46      1.11 o 
   4   4   8      101.92       83.44      1.67 o 
   5   4   8       77.57       66.93      2.01 o 
   6   4   8       68.59       64.60      2.01 o 
   7   4   8      149.15      149.06      3.11 o 
   8   4   8       73.86       72.72      1.74 o 
   9   4   8      155.89      151.59      2.52 o 
  10   4   8        1.25        1.64      0.62 o 
  11   4   8       14.72       12.59      0.88 o 
  12   4   8       21.50       21.41      1.09 o 
  13   4   8       15.49       15.22      0.96 o 
  14   4   8       32.01       32.67      1.35 o 
  15   4   8       86.86       86.12      2.36 o 
  16   4   8       46.98       50.38      2.30 o 
  17   4   8        1.20        2.22      0.91 o 
  18   4   8       50.38       52.61      2.41 o 
   0   5   8        5.37        6.89      0.79 o 
   1   5   8       42.36       42.76      1.05 o 
   2   5   8       30.55       36.25      1.24 o 
   3   5   8       36.61       35.18      1.25 o 
   4   5   8        6.70        5.53      0.97 o 
   5   5   8       88.72       80.16      2.36 o 
   6   5   8       18.42       16.23      1.12 o 
   7   5   8      182.83      183.04      2.87 o 
   8   5   8       12.27       11.92      0.91 o 
   9   5   8      153.96      157.48      2.62 o 
  10   5   8       60.97       58.32      1.66 o 
  11   5   8       41.55       41.10      1.41 o 
  12   5   8       13.32       11.50      0.93 o 
  13   5   8       34.82       36.08      1.44 o 
  14   5   8       21.87       23.19      1.17 o 
  15   5   8       25.80       26.69      1.46 o 
  16   5   8       18.68       17.09      1.27 o 
  17   5   8       35.33       44.58      2.41 o 
   0   6   8      116.75      116.57      2.63 o 
   1   6   8      101.89      103.78      1.87 o 
   2   6   8       79.35       77.37      1.88 o 
   3   6   8       24.93       24.32      1.41 o 
   4   6   8       49.68       43.50      1.84 o 
   5   6   8       92.76       86.31      2.21 o 
   6   6   8       28.66       31.27      1.42 o 
   7   6   8       25.06       25.84      1.15 o 
   8   6   8       93.50       95.75      2.11 o 
   9   6   8       94.06       87.97      2.06 o 
  10   6   8        0.53        0.76      0.63 o 
  11   6   8       12.12       11.34      0.96 o 
  12   6   8       10.01        9.39      0.88 o 
  13   6   8       27.49       25.97      1.27 o 
  14   6   8        4.29        2.77      0.69 o 
  15   6   8        0.72        0.20      0.86 o 
  16   6   8        6.05        5.82      1.00 o 
   0   7   8      293.69      278.30     11.23 o 
   1   7   8       60.91       62.30      1.80 o 
   2   7   8        4.02        3.22      0.79 o 
   3   7   8        1.67        1.31      0.79 o 
   4   7   8       54.10       53.49      1.79 o 
   5   7   8       81.65       73.28      2.09 o 
   6   7   8       19.40       25.16      1.33 o 
   7   7   8      111.87      116.32      2.32 o 
   8   7   8       18.48       24.13      1.20 o 
   9   7   8       95.61      101.01      2.19 o 
  10   7   8        4.92        4.30      0.77 o 
  11   7   8        1.60        1.69      0.69 o 
  12   7   8       12.37       13.57      1.01 o 
  13   7   8        2.79        3.77      0.76 o 
  14   7   8        9.69        9.85      1.08 o 
  15   7   8       31.70       31.16      1.61 o 
   0   8   8       80.93       71.62      2.94 o 
   1   8   8       25.96       29.37      1.63 o 
   2   8   8       26.26       25.17      1.49 o 
   3   8   8       14.10       12.90      1.12 o 
   4   8   8        9.81       11.35      1.08 o 
   5   8   8      115.13      118.48      2.98 o 
   6   8   8        7.38       11.84      1.14 o 
   7   8   8       35.38       38.96      1.76 o 
   8   8   8       23.17       24.51      1.42 o 
   9   8   8       57.65       60.38      1.82 o 
  10   8   8       18.08       17.56      1.34 o 
  11   8   8       13.88       10.10      0.88 o 
  12   8   8        3.02        1.89      1.09 o 
  13   8   8        7.18        8.04      1.08 o 
   0   9   8       29.53       33.33      2.30 o 
   1   9   8       99.58      104.81      4.09 o 
   2   9   8        8.37       10.05      1.12 o 
   3   9   8        1.21        3.14      0.93 o 
   4   9   8       18.09       25.28      1.53 o 
   5   9   8       26.63       26.20      1.49 o 
   6   9   8        0.36        2.02      0.90 o 
   7   9   8       44.48       48.03      1.91 o 
   8   9   8       16.10       14.29      1.22 o 
   9   9   8        8.46        9.07      1.08 o 
  10   9   8       21.75       19.49      1.35 o 
  11   9   8        4.31        2.94      0.78 o 
   0  10   8       22.06       21.20      1.87 o 
   1  10   8        5.41        6.28      1.48 o 
   2  10   8       18.13       20.11      1.33 o 
   3  10   8        6.05        6.19      0.99 o 
   4  10   8       12.90       13.71      1.06 o 
   5  10   8       15.26       16.61      1.09 o 
   6  10   8       11.48       12.97      1.04 o 
   7  10   8        6.61        6.35      0.93 o 
   8  10   8       21.57       22.32      1.33 o 
   0  11   8       19.62       29.05      3.59 o 
   1  11   8        2.23        3.20      1.08 o 
   2  11   8        1.43        2.42      1.16 o 
   3  11   8        0.15       -0.54      0.74 o 
   2   0   9      200.41      221.69      4.34 o 
   4   0   9      114.87      103.40      3.06 o 
   6   0   9       21.11       21.67      1.44 o 
   8   0   9        6.24        8.30      1.65 o 
  10   0   9        1.74        2.70      1.50 o 
  12   0   9       58.83       55.40      3.89 o 
  14   0   9       10.31       11.38      2.25 o 
  16   0   9        9.64        7.11      2.10 o 
  18   0   9        1.77        0.33      0.94 o 
   1   1   9        1.76        1.12      0.63 o 
   2   1   9       45.47       44.44      1.51 o 
   3   1   9      314.72      323.46      3.84 o 
   4   1   9      179.46      179.65      2.84 o 
   5   1   9       89.05       83.63      1.93 o 
   6   1   9        4.07        5.14      0.73 o 
   7   1   9       29.64       32.68      1.22 o 
   8   1   9       23.00       22.31      1.09 o 
   9   1   9        2.36        3.95      0.91 o 
  10   1   9       22.09       23.30      1.49 o 
  11   1   9       93.11       89.48      9.43 o 
  12   1   9       54.86       56.04      2.75 o 
  13   1   9       39.27       36.99      1.90 o 
  14   1   9        2.02        2.13      0.91 o 
  15   1   9        9.46        8.63      1.14 o 
  16   1   9        0.16        0.20      1.04 o 
  17   1   9       14.50       11.76      1.18 o 
  18   1   9        6.44        6.38      0.99 o 
   1   2   9       68.55       68.87      1.76 o 
   2   2   9       43.14       36.69      1.37 o 
   3   2   9      308.83      307.76      3.78 o 
   4   2   9       61.91       70.83      2.07 o 
   5   2   9       42.00       44.60      1.44 o 
   6   2   9      154.83      152.17      2.55 o 
   7   2   9       38.27       39.40      1.73 o 
   8   2   9       13.80       13.75      1.19 o 
   9   2   9       70.02       72.59      2.23 o 
  10   2   9       44.89       43.17      1.84 o 
  11   2   9       27.47       29.91      1.56 o 
  12   2   9       64.43       67.26      2.01 o 
  13   2   9       27.21       27.11      2.01 o 
  14   2   9        1.29       -0.44      0.91 o 
  15   2   9       19.41       20.64      1.66 o 
  16   2   9       46.28       49.03      2.23 o 
  17   2   9        2.98        3.31      1.09 o 
   1   3   9       49.19       41.87      1.22 o 
   2   3   9       56.94       44.83      1.28 o 
   3   3   9       67.54       57.43      1.44 o 
   4   3   9       74.81       70.47      1.59 o 
   5   3   9        6.08        6.90      0.65 o 
   6   3   9      208.65      216.45      3.28 o 
   7   3   9      103.86       96.36      2.27 o 
   8   3   9        1.42        2.29      0.78 o 
   9   3   9       21.06       20.48      1.20 o 
  10   3   9       37.54       39.19      1.57 o 
  11   3   9        0.74        0.80      0.64 o 
  12   3   9       87.85       92.74      2.16 o 
  13   3   9        3.09        3.63      0.76 o 
  14   3   9        5.87        5.34      1.12 o 
  15   3   9       30.33       34.40      2.76 o 
  16   3   9        1.47        5.61      1.89 o 
  17   3   9       20.06       20.55      1.66 o 
   1   4   9       19.45       17.05      0.95 o 
   2   4   9       68.28       68.59      1.59 o 
   3   4   9       68.17       72.57      1.64 o 
   4   4   9      174.48      174.69      2.94 o 
   5   4   9       52.39       54.98      1.76 o 
   6   4   9        8.31        8.37      0.91 o 
   7   4   9        9.30        9.17      0.90 o 
   8   4   9        9.77       11.75      1.05 o 
   9   4   9       75.83       77.38      2.47 o 
  10   4   9        0.47        0.49      0.70 o 
  11   4   9        3.43        2.85      0.78 o 
  12   4   9       14.19       12.57      1.08 o 
  13   4   9        7.99        7.72      1.12 o 
  14   4   9        9.39        9.95      1.00 o 
  15   4   9       30.16       26.75      1.78 o 
  16   4   9       21.84       18.73      1.91 o 
   1   5   9       20.83       18.91      1.06 o 
   2   5   9       51.06       47.56      1.34 o 
   3   5   9       84.28       87.02      3.46 o 
   4   5   9       11.85       10.09      0.90 o 
   5   5   9       50.40       53.78      1.99 o 
   6   5   9       52.51       42.36      1.84 o 
   7   5   9       33.10       29.36      1.66 o 
   8   5   9       32.06       35.09      1.78 o 
   9   5   9        0.97        1.50      0.86 o 
  10   5   9        4.23        3.82      0.91 o 
  11   5   9       36.95       38.82      1.47 o 
  12   5   9        9.40       10.05      0.89 o 
  13   5   9       60.91       62.39      1.87 o 
  14   5   9       12.37       10.30      1.01 o 
  15   5   9       13.45        8.41      0.96 o 
   1   6   9       31.82       26.35      1.22 o 
   2   6   9        3.26        2.25      0.70 o 
   3   6   9       40.65       36.42      1.52 o 
   4   6   9       32.83       33.90      1.89 o 
   5   6   9       35.97       36.38      1.84 o 
   6   6   9       16.60       12.99      1.30 o 
   7   6   9       23.44       22.31      1.80 o 
   8   6   9       16.66       15.39      1.38 o 
   9   6   9        8.83        5.96      0.83 o 
  10   6   9        7.55        7.33      0.83 o 
  11   6   9       30.85       28.79      1.33 o 
  12   6   9       21.38       26.34      1.31 o 
  13   6   9       29.42       32.61      1.44 o 
  14   6   9       14.84       14.39      1.12 o 
   1   7   9       61.90       55.34      2.11 o 
   2   7   9        8.71        8.87      1.25 o 
   3   7   9       22.22       24.22      1.90 o 
   4   7   9        1.20        3.51      1.15 o 
   5   7   9       15.18       13.97      1.26 o 
   6   7   9       95.69       99.13      2.88 o 
   7   7   9       13.05       17.82      1.30 o 
   8   7   9       41.47       45.08      1.87 o 
   9   7   9        5.59        7.29      1.08 o 
  10   7   9       54.10       58.44      1.82 o 
  11   7   9       26.20       25.00      1.36 o 
  12   7   9       33.99       36.54      1.52 o 
  13   7   9       19.52       24.61      1.39 o 
   1   8   9      150.60      157.74      4.76 o 
   2   8   9      133.69      145.93      5.46 o 
   3   8   9        4.88        6.56      1.26 o 
   4   8   9        6.05        7.43      1.14 o 
   5   8   9       34.63       36.41      1.94 o 
   6   8   9       94.41      111.66      2.80 o 
   7   8   9       51.02       59.66      2.13 o 
   8   8   9       88.66       92.22      2.61 o 
   9   8   9       20.64       25.63      1.53 o 
  10   8   9       55.08       57.41      2.14 o 
  11   8   9        4.45        7.03      1.21 o 
   1   9   9       90.37       94.10      3.81 o 
   2   9   9        0.83        1.73      1.36 o 
   3   9   9       17.51       17.16      1.49 o 
   4   9   9       23.02       26.94      1.84 o 
   5   9   9       29.33       30.51      2.05 o 
   6   9   9       13.84       11.61      1.15 o 
   7   9   9       40.40       44.61      1.90 o 
   8   9   9       10.63       10.72      1.14 o 
   1  10   9        2.60        0.75      2.84 o 
   2  10   9        1.59        5.82      4.34 o 
   3  10   9        5.99        3.55      1.01 o 
   4  10   9        3.42        3.95      1.01 o 
   0   0  10      171.05      167.09      5.69 o 
   2   0  10      156.34      160.86      4.02 o 
   4   0  10       24.60       27.65      1.79 o 
   6   0  10       45.17       42.80      2.10 o 
   8   0  10       20.29       20.29      1.58 o 
  10   0  10      309.71      298.55      8.98 o 
  12   0  10        8.92        7.19      2.10 o 
  14   0  10        9.40       14.37      2.70 o 
  16   0  10        5.02        4.79      1.80 o 
   0   1  10      121.39      127.80      3.49 o 
   1   1  10       12.80       11.36      0.93 o 
   2   1  10       41.36       38.72      1.46 o 
   3   1  10        3.48        3.61      0.70 o 
   4   1  10       18.78       22.38      1.15 o 
   5   1  10       56.24       56.47      1.72 o 
   6   1  10       14.38       13.22      0.96 o 
   7   1  10        7.97        7.55      0.81 o 
   8   1  10       55.33       55.32      2.11 o 
   9   1  10       10.78       10.74      1.19 o 
  10   1  10       92.06       99.19      3.70 o 
  11   1  10       86.52       86.15      3.39 o 
  12   1  10       19.01       17.97      2.10 o 
  13   1  10       28.34       33.62      2.43 o 
  14   1  10       13.88       13.37      1.69 o 
  15   1  10        4.22        2.17      1.22 o 
  16   1  10        0.97       -0.60      1.27 o 
   0   2  10      146.57      159.48      3.91 o 
   1   2  10       48.06       50.70      1.65 o 
   2   2  10        2.31        1.68      0.66 o 
   3   2  10       14.86       17.03      1.08 o 
   4   2  10       44.30       46.00      1.61 o 
   5   2  10       49.56       50.15      1.67 o 
   6   2  10        7.47        6.74      1.04 o 
   7   2  10        0.71        1.50      0.86 o 
   8   2  10        7.50        8.48      1.14 o 
   9   2  10       13.90       17.15      1.36 o 
  10   2  10       59.55       67.88      2.41 o 
  11   2  10       25.28       26.54      2.12 o 
  12   2  10        4.04        5.84      1.27 o 
  13   2  10       21.57       25.55      2.22 o 
  14   2  10        4.17        4.49      1.95 o 
  15   2  10       24.85       28.38      2.22 o 
   0   3  10      248.02      270.75     11.08 o 
   1   3  10       22.92       23.85      1.30 o 
   2   3  10       50.80       42.63      1.57 o 
   3   3  10       27.21       23.14      1.18 o 
   4   3  10       16.11       15.75      0.91 o 
   5   3  10       45.86       48.14      1.64 o 
   6   3  10       44.87       42.31      1.64 o 
   7   3  10       31.04       32.37      1.53 o 
   8   3  10       87.00       97.61      2.47 o 
   9   3  10       66.12       73.80      2.53 o 
  10   3  10      124.11      131.26      3.33 o 
  11   3  10       54.72       57.76      2.29 o 
  12   3  10        1.38        1.75      0.95 o 
  13   3  10        2.60        4.79      1.36 o 
  14   3  10       22.58       24.09      1.87 o 
  15   3  10       15.30       14.89      1.96 o 
   0   4  10       46.08       46.51      2.33 o 
   1   4  10       53.82       48.22      1.64 o 
   2   4  10        3.16        2.17      0.68 o 
   3   4  10        1.40        1.23      0.83 o 
   4   4  10       18.52       21.08      1.15 o 
   5   4  10       15.13       14.84      1.08 o 
   6   4  10       24.35       22.61      1.30 o 
   7   4  10       32.68       35.65      1.57 o 
   8   4  10       37.83       40.39      1.61 o 
   9   4  10       47.36       46.95      1.82 o 
  10   4  10       36.14       36.84      1.68 o 
  11   4  10       14.62       14.76      1.27 o 
  12   4  10       20.93       23.75      1.42 o 
  13   4  10       32.01       34.04      1.64 o 
  14   4  10       16.91       19.83      2.03 o 
   0   5  10        6.87        6.95      1.15 o 
   1   5  10       10.20        9.21      0.88 o 
   2   5  10        2.27        1.41      0.91 o 
   3   5  10       18.11       20.93      1.38 o 
   4   5  10        8.20        9.00      0.96 o 
   5   5  10        7.92        6.31      1.16 o 
   6   5  10       19.71       18.19      1.15 o 
   7   5  10       21.10       21.71      1.33 o 
   8   5  10       22.23       20.91      1.29 o 
   9   5  10       37.94       37.65      1.64 o 
  10   5  10        2.70        1.91      0.81 o 
  11   5  10        7.97        7.86      1.00 o 
  12   5  10        3.37        1.73      0.88 o 
  13   5  10       31.38       35.50      1.52 o 
   0   6  10       39.24       40.13      3.59 o 
   1   6  10        3.75        2.06      0.97 o 
   2   6  10       49.07       50.75      2.75 o 
   3   6  10       15.28       14.84      1.30 o 
   4   6  10        4.22        5.21      1.80 o 
   5   6  10       12.66       12.01      0.99 o 
   6   6  10        2.58        2.20      0.95 o 
   7   6  10       12.51       10.67      1.06 o 
   8   6  10       27.40       27.75      1.55 o 
   9   6  10       12.59       11.73      1.26 o 
  10   6  10        2.88        2.70      1.04 o 
  11   6  10       29.82       29.91      1.78 o 
  12   6  10       21.82       21.98      1.73 o 
   0   7  10       40.50       47.01      3.89 o 
   1   7  10        5.24        2.25      3.14 o 
   2   7  10       29.11       26.90      1.61 o 
   3   7  10       48.14       55.15      2.74 o 
   4   7  10       64.74       70.12      2.53 o 
   5   7  10       30.58       35.73      1.70 o 
   6   7  10        5.06        7.91      1.30 o 
   7   7  10        4.66        4.62      1.30 o 
   8   7  10       70.32       80.80      2.82 o 
   9   7  10       23.21       28.80      1.84 o 
  10   7  10       99.61      109.01      3.28 o 
   0   8  10       71.27       66.48      4.49 o 
   1   8  10        6.87        8.73      1.95 o 
   2   8  10        6.57        5.13      1.80 o 
   3   8  10        2.98        6.56      1.58 o 
   4   8  10      124.71      138.28      3.73 o 
   5   8  10        0.07        3.14      1.09 o 
   6   8  10       10.96       13.41      1.54 o 
   7   8  10        4.97        5.72      1.27 o 
   0   9  10      117.07      109.00      5.99 o 
   1   9  10        5.33        8.25      1.79 o 
   2   9  10       10.06       11.51      1.69 o 
   3   9  10       10.35       11.79      1.79 o 
   2   0  11      192.59      214.76      4.97 o 
   4   0  11       35.08       38.93      2.22 o 
   6   0  11       19.55       20.93      1.65 o 
   8   0  11       84.10       88.64      5.09 o 
  10   0  11        2.33        4.19      1.80 o 
  12   0  11       13.73       15.57      2.70 o 
   1   1  11       34.91       37.67      1.53 o 
   2   1  11       41.09       42.05      1.65 o 
   3   1  11       17.92       19.06      1.18 o 
   4   1  11      103.99      106.45      2.43 o 
   5   1  11       14.66       15.49      1.12 o 
   6   1  11       30.71       32.84      1.76 o 
   7   1  11       27.32       27.46      1.59 o 
   8   1  11        5.38        5.20      1.01 o 
   9   1  11       33.45       35.29      2.43 o 
  10   1  11       32.53       35.27      2.43 o 
  11   1  11       11.36       14.18      4.79 o 
  12   1  11        2.10        1.65      1.27 o 
  13   1  11       26.88       27.58      2.33 o 
   1   2  11        4.15        2.55      0.75 o 
   2   2  11       10.20        8.05      0.85 o 
   3   2  11       18.22       19.56      1.18 o 
   4   2  11        7.08        8.51      0.91 o 
   5   2  11       46.70       48.92      2.06 o 
   6   2  11       24.13       27.58      1.66 o 
   7   2  11       20.29       21.16      1.49 o 
   8   2  11        4.56        4.48      1.01 o 
   9   2  11      127.74      142.82      3.50 o 
  10   2  11       20.82       24.73      2.12 o 
  11   2  11        8.47       12.09      1.79 o 
  12   2  11       26.26       24.26      2.12 o 
  13   2  11        7.19        7.16      1.58 o 
   1   3  11        5.77        5.11      1.17 o 
   2   3  11       17.17       14.93      1.03 o 
   3   3  11        0.00        0.31      0.81 o 
   4   3  11       10.00        9.76      1.14 o 
   5   3  11        6.97        4.45      1.04 o 
   6   3  11       13.01       15.63      1.36 o 
   7   3  11        7.56        8.44      1.82 o 
   8   3  11       32.06       36.09      1.95 o 
   9   3  11       23.87       25.40      1.66 o 
  10   3  11        1.47        1.35      1.01 o 
  11   3  11        1.44        1.77      2.25 o 
  12   3  11       17.46       18.42      1.91 o 
   1   4  11        4.15        0.31      0.75 o 
   2   4  11       32.49       31.95      1.73 o 
   3   4  11       18.73       18.23      1.43 o 
   4   4  11       53.45       46.63      2.07 o 
   5   4  11       11.65       11.37      1.20 o 
   6   4  11       12.01       10.81      1.19 o 
   7   4  11       23.14       24.55      1.33 o 
   8   4  11       15.30       18.14      1.27 o 
   9   4  11       10.43       12.64      1.36 o 
  10   4  11        5.39        5.03      1.64 o 
  11   4  11       15.91       15.33      1.49 o 
   1   5  11       18.29       14.94      1.40 o 
   2   5  11        7.77        4.67      1.01 o 
   3   5  11        0.36        1.00      0.91 o 
   4   5  11        5.19        1.50      1.27 o 
   5   5  11       20.90       18.40      2.08 o 
   6   5  11        4.09        3.59      1.13 o 
   7   5  11        0.03       -0.60      1.04 o 
   8   5  11        1.14        0.29      0.85 o 
   9   5  11       18.34       20.89      1.49 o 
  10   5  11        0.91       -0.75      0.95 o 
   1   6  11       41.07       48.38      2.75 o 
   2   6  11       67.08       75.16      2.63 o 
   3   6  11       23.79       29.24      1.84 o 
   4   6  11        6.12        6.28      1.14 o 
   5   6  11        5.27        5.03      1.14 o 
   6   6  11       51.07       58.03      2.53 o 
   7   6  11       38.23       41.73      2.25 o 
   8   6  11       32.50       37.78      1.73 o 
   1   7  11        7.67       11.64      1.58 o 
   2   7  11       33.39       29.69      2.99 o 
   3   7  11       21.27       24.05      2.22 o 
   4   7  11       18.29       16.28      1.54 o 
   5   7  11        5.94        8.44      1.32 o 
   0   0  12       48.38       60.49      3.89 o 
   2   0  12       94.99      102.41      3.60 o 
   4   0  12      244.51      271.60      5.92 o 
   6   0  12       56.66       59.29      4.19 o 
   8   0  12       91.43      101.21      5.69 o 
  10   0  12        0.83        2.10      1.80 o 
   0   1  12        3.54        1.99      1.20 o 
   1   1  12       17.76       14.93      1.15 o 
   2   1  12       11.75       13.20      1.08 o 
   3   1  12        3.72        4.63      1.12 o 
   4   1  12       26.12       31.70      1.53 o 
   5   1  12      120.59      130.53      3.40 o 
   6   1  12        0.77        1.31      0.97 o 
   7   1  12       53.64       59.40      2.41 o 
   8   1  12        2.70        5.59      1.58 o 
   9   1  12       28.34       25.70      2.22 o 
  10   1  12       26.48       28.01      2.33 o 
   0   2  12        6.17        6.30      1.27 o 
   1   2  12       23.54       22.98      1.35 o 
   2   2  12        9.49        9.45      0.96 o 
   3   2  12        0.67        0.27      0.78 o 
   4   2  12        0.32        0.86      0.91 o 
   5   2  12       52.88       53.26      2.25 o 
   6   2  12        2.98        7.32      1.21 o 
   7   2  12       13.09       12.94      1.49 o 
   8   2  12       26.47       28.23      1.89 o 
   9   2  12        7.94       11.04      2.40 o 
   0   3  12       22.05       17.07      1.69 o 
   1   3  12        1.45       -0.26      0.85 o 
   2   3  12        4.00        3.61      1.09 o 
   3   3  12        5.29        4.68      1.01 o 
   4   3  12       22.16       21.62      1.61 o 
   5   3  12       31.06       30.48      1.90 o 
   6   3  12        5.63        6.76      1.14 o 
   7   3  12        0.56        0.70      1.04 o 
   8   3  12        2.88        3.01      1.14 o 
   0   4  12       12.87        9.25      1.27 o 
   1   4  12       16.01       12.00      1.21 o 
   2   4  12        6.88        7.65      1.24 o 
   3   4  12        1.04       -1.14      1.14 o 
   4   4  12        7.45        9.30      1.26 o 
   5   4  12       19.00       18.02      1.54 o 
   6   4  12        2.75        0.12      1.09 o 
   7   4  12        8.97        9.89      1.32 o 
   0   5  12       74.39       76.36      4.79 o 
   1   5  12       35.65       32.31      2.33 o 
   2   5  12        8.11        6.82      1.14 o 
   3   5  12        2.78        0.69      0.97 o 
   4   5  12       19.05       20.00      1.66 o 
   5   5  12       31.96       37.34      2.11 o 
   2   0  13       89.68      106.02      9.28 o 
   1   1  13       10.81        9.94      1.08 o 
   2   1  13       17.97       23.09      1.42 o 
   3   1  13       42.57       50.55      1.98 o 
   1   2  13        6.90        4.48      1.25 o 
                                                 
